# Supplementary material for: Cordyceps guangdongensis lipid-lowering formula alleviates fat and lipid accumulation by modulating gut microbiota and short-chain fatty acids in high-fat diet mice
Source: Front Nutr. 2022 Nov 2;9:1038740. doi: 10.3389/fnut.2022.1038740 (PMC9667106; doi:10.3389/fnut.2022.1038740)
Supplement: Supplementary file 1 [file Table_1.XLSX]

## Sheet: Index
TableS1	Information of 16S rRNA sequence from 18 fecal samples.
TableS2	Information of DEGs in the comparison between CK and HFD groups.
TableS3	Information of DEGs in the comparison between CGLC and HFD groups.
TableS4	Differential expression of genes related to fat and lipid metabolism.
observed_species
CK	442	439	417	426	443	479		441	21.2321	440.5
HFD	457	492	463	435	437	429		452.167	23.6171	447
CGLC	432	419	455	440	430	428		434	12.3126	431

## Sheet: TableS1
Sample Name	Raw PE(#)	Combined(#)	Qualified(#)	Nochime(#)	Base(nt)	AvgLen(nt)	Q20	Q30	GC%	Effective%	Total_tag	Taxon_Tag	Unclassified_Tag	Unique_Tag	OTU_num	Kingdom	Phylum	Class	Order	Family	Genus	Species
CK1	80193	79972	79151	66935	28141111	420	98.24	94.34	54.57	83.47	66935	66181	18	736	501	66181	65552	65549	65526	64044	37235	17861
CK2	86249	85216	83875	70485	29609418	420	98.21	94.36	54.61	81.72	70485	69676	7	802	497	69676	69072	69069	69050	67597	38324	19735
CK3	81316	81074	80178	66634	27981334	420	98.27	94.51	54.71	81.94	66634	65904	11	719	476	65904	65400	65395	65385	63977	36514	20305
CK4	81497	80776	79770	66846	28076350	420	98.23	94.35	54.68	82.02	66846	66132	9	705	480	66132	65621	65617	65600	64467	37107	20880
CK5	87570	86377	85065	70822	29781199	421	98.2	94.33	54.74	80.87	70822	70003	12	807	496	70003	69476	69474	69456	68052	38864	21895
CK6	89192	88221	87036	74231	31197502	420	98.29	94.5	54.75	83.23	74231	73163	64	1004	535	73163	72573	72570	72546	71225	39840	21242
HFD1	85958	85698	84687	71471	30114110	421	98.29	94.52	54.64	83.15	71471	70721	15	735	511	70721	70033	70029	70009	68633	49177	23191
HFD2	82254	81143	80080	67268	28334624	421	98.31	94.51	54.7	81.78	67268	66212	59	997	541	66212	65611	65611	65590	64337	46170	20015
HFD3	87419	86447	85308	72733	30664719	422	98.32	94.56	54.56	83.2	72733	71851	21	861	535	71851	71152	71141	71115	69671	51592	23355
HFD4	81228	80658	79631	68963	29142703	423	98.26	94.38	54.76	84.9	68963	68210	24	729	500	68210	67580	67575	67542	66362	51928	22131
HFD5	82216	81616	80460	69531	29336377	422	98.2	94.31	54.75	84.57	69531	68767	9	755	495	68767	68096	68095	68055	66636	51303	23082
HFD6	84645	83831	82631	70213	29639168	422	98.19	94.27	54.81	82.95	70213	69454	11	748	481	69454	68904	68904	68875	67629	52024	25263
CGLC1	91890	91658	90683	77709	32644284	420	98.31	94.54	54.36	84.57	77709	76757	13	939	492	76757	75756	75752	75712	73722	52241	22098
CGLC2	78704	78337	77417	63145	26447719	419	98.25	94.44	54.26	80.23	63145	62139	0	1006	471	62139	61154	61152	61116	59438	39997	16927
CGLC3	86168	85009	83896	71390	29999977	420	98.33	94.58	54.4	82.85	71390	70223	36	1131	524	70223	69274	69273	69234	67533	48621	18960
CGLC4	87073	86890	85972	74215	31188166	420	98.37	94.69	54.29	85.23	74215	73254	4	957	499	73254	72223	72220	72185	70420	51697	21078
CGLC5	56116	53189	51962	45730	19177200	419	98.22	94.45	54	81.49	45730	44939	12	779	457	44939	44275	44274	44256	43134	30368	11254
CGLC6	83767	83621	82698	72031	30229675	420	98.34	94.61	53.99	85.99	72031	71098	2	931	484	71098	70059	70058	70031	68166	45199	17115

## Sheet: TableS2
ID	CK1_fpkm	CK2_fpkm	CK3_fpkm	CK4_fpkm	HFD1_fpkm	HFD2_fpkm	HFD3_fpkm	HFD4_fpkm	CCP1_fpkm	CCP2_fpkm	CCP3_fpkm	CCP4_fpkm	CK1_count	CK2_count	CK3_count	CK4_count	HFD1_count	HFD2_count	HFD3_count	HFD4_count	CCP1_count	CCP2_count	CCP3_count	CCP4_count	chr	start	end	strand	gene_biotype	gene_name	gene_description	KEGG	GO	TF_Family	log2FoldChange	pvalue	padj	regulated
ENSMUSG00000003053	307.664	304.726	316.513	293.303	28.4744	33.2923	32.6778	30.3719	37.1981	35.531	36.5576	34.1657	18508	14253	15092	16946	1931	1506	1563	1465	1764	1707	1806	1633	19	39257849	39319157	+	protein_coding	Cyp2c29	cytochrome P450%2C family 2%2C subfamily c%2C polypeptide 29 [Source:MGI Symbol%3BAcc:MGI:103238]	K07413 Cyp2c29, AH, AHO, AHOH, AHOHase, AI159681, AI196010, Ah-, Ah-2, Ahh-, Ahh-1, Cyp2, Cyp2c, P450-2, P450-2C; cytochrome P450, family 2, subfamily c, polypeptide 29	GO:0004497,monooxygenase activity; GO:0005506,iron ion binding; GO:0005737,cytoplasm; GO:0005783,endoplasmic reticulum; GO:0006082,organic acid metabolic process; GO:0006805,xenobiotic metabolic process; GO:0008392,arachidonic acid epoxygenase activity; GO:0008395,steroid hydroxylase activity; GO:0008401,retinoic acid 4-hydroxylase activity; GO:0008404,arachidonic acid 14,15-epoxygenase activity;…	--	-3.29624	0	0	down
ENSMUSG00000020429	129.862	131.874	116.226	132.919	12.7272	12.158	12.3797	11.4436	41.184	38.2286	43.3529	43.1708	3892	3073	2761	3826	430	274	295	275	973	915	1067	1028	11	7147782	7152546	+	protein_coding	Igfbp1	insulin-like growth factor binding protein 1 [Source:MGI Symbol%3BAcc:MGI:96436]	K23578 Igfbp1, IGFBP; insulin-like growth factor binding protein 1	GO:0005520,insulin-like growth factor binding; GO:0005576,extracellular region; GO:0005615,extracellular space; GO:0005794,Golgi apparatus; GO:0019838,growth factor binding; GO:0031994,insulin-like growth factor I binding; GO:0031995,insulin-like growth factor II binding; GO:0043567,regulation of insulin-like growth factor receptor signaling pathway	--	-3.3884	0	0	down
ENSMUSG00000028715	2.3867	1.9374	2.5915	1.9554	140.653	147.901	146.447	144.023	156.445	149.353	145.387	150.146	122	77	105	96	8105	5685	5952	5903	6304	6097	6103	6098	4	115343397	115353339	-	protein_coding	Cyp4a14	cytochrome P450%2C family 4%2C subfamily a%2C polypeptide 14 [Source:MGI Symbol%3BAcc:MGI:1096550]	K07425 Cyp4a14, AI314743; cytochrome P450, family 4, subfamily a, polypeptide 14	GO:0001822,kidney development; GO:0004497,monooxygenase activity; GO:0005504,fatty acid binding; GO:0005506,iron ion binding; GO:0005783,endoplasmic reticulum; GO:0008391,arachidonic acid monooxygenase activity; GO:0016020,membrane; GO:0016491,oxidoreductase activity; GO:0016705,oxidoreductase activity, acting on paired donors, with incorporation or reduction of molecular oxygen; GO:0018685,alkan…	--	6.0276	0	0	up
ENSMUSG00000031765	27.933	23.8454	26.1215	27.8507	175.695	189.915	188.035	182.434	455.413	364.9	368.837	354.391	684	454	507	655	4850	3497	3661	3582	8791	7136	7417	6895	8	94905710	94906955	+	protein_coding	Mt1	metallothionein 1 [Source:MGI Symbol%3BAcc:MGI:97171]	K14739 Mt1, MT-, MT-I, Mt-1; metallothionein 1	GO:0005507,copper ion binding; GO:0005634,nucleus; GO:0005737,cytoplasm; GO:0005764,lysosome; GO:0005829,cytosol; GO:0006875,cellular metal ion homeostasis; GO:0006882,cellular zinc ion homeostasis; GO:0007263,nitric oxide mediated signal transduction; GO:0008270,zinc ion binding; GO:0010273,detoxification of copper ion; GO:0043524,negative regulation of neuron apoptotic process; GO:0046872,metal…	--	2.793	0	0	up
ENSMUSG00000035686	163.53	161.322	163.936	168.041	50.7665	51.1914	53.3257	55.1105	29.635	30.3	28.306	28.4665	7035	5396	5590	6943	2462	1656	1824	1901	1005	1041	1000	973	7	97062145	97066937	-	protein_coding	Thrsp	thyroid hormone responsive [Source:MGI Symbol%3BAcc:MGI:109126]	--	GO:0005515,protein binding; GO:0005634,nucleus; GO:0005654,nucleoplasm; GO:0005737,cytoplasm; GO:0005829,cytosol; GO:0006629,lipid metabolic process; GO:0009617,response to bacterium; GO:0010866,regulation of triglyceride biosynthetic process; GO:0042802,identical protein binding; GO:0042803,protein homodimerization activity; GO:0046890,regulation of lipid biosynthetic process	--	-1.64562	0	0	down
ENSMUSG00000038754	381.487	384.245	395.935	405.493	78.6188	89.6641	84.184	84.1524	249.729	252.793	238.09	237.978	14807	11596	12181	15116	3440	2617	2598	2619	7641	7836	7589	7339	19	46120336	46124133	+	protein_coding	Elovl3	elongation of very long chain fatty acids (FEN1/Elo2%2C SUR4/Elo3%2C yeast)-like 3 [Source:MGI Symbol%3BAcc:MGI:1195976]	K10248 Elovl3, CIN, CIN-2, Cig3, Cig30; elongation of very long chain fatty acids (FEN1/Elo2, SUR4/Elo3, yeast)-like 3	GO:0005783,endoplasmic reticulum; GO:0006629,lipid metabolic process; GO:0006631,fatty acid metabolic process; GO:0006633,fatty acid biosynthetic process; GO:0009922,fatty acid elongase activity; GO:0016020,membrane; GO:0016021,integral component of membrane; GO:0016740,transferase activity; GO:0019367,fatty acid elongation, saturated fatty acid; GO:0030148,sphingolipid biosynthetic process; GO:0…	--	-2.22239	0	0	down
ENSMUSG00000056973	198.359	199.176	210.039	206.352	57.4267	56.4422	58.5128	53.5483	115.174	117.854	116.129	124.111	9235	7210	7751	9227	3014	1976	2166	1999	4227	4382	4440	4591	8	93892696	93924466	-	protein_coding	Ces1d	carboxylesterase 1D [Source:MGI Symbol%3BAcc:MGI:2148202]	K01044 Ces1d, Ces, Ces3, TGH; carboxylesterase 1D	GO:0004771,sterol esterase activity; GO:0004806,triglyceride lipase activity; GO:0005615,extracellular space; GO:0005737,cytoplasm; GO:0005783,endoplasmic reticulum; GO:0005788,endoplasmic reticulum lumen; GO:0005811,lipid droplet; GO:0005829,cytosol; GO:0006629,lipid metabolic process; GO:0006637,acyl-CoA metabolic process; GO:0006695,cholesterol biosynthetic process; GO:0008203,cholesterol meta…	--	-1.84998	0	0	down
ENSMUSG00000066072	9.1683	9.3402	9.3143	8.0387	81.1144	85.5393	77.4393	79.3171	88.513	88.4871	86.0531	86.7866	380	301	306	320	3790	2666	2552	2636	2892	2929	2929	2858	4	115375461	115390846	+	protein_coding	Cyp4a10	cytochrome P450%2C family 4%2C subfamily a%2C polypeptide 10 [Source:MGI Symbol%3BAcc:MGI:88611]	K07425 Cyp4a10, AI647584, Cyp, Cyp4a, D4R, D4Rp1, Msp, Msp-3, R, RP1; cytochrome P450, family 4, subfamily a, polypeptide 10	GO:0001822,kidney development; GO:0004497,monooxygenase activity; GO:0005506,iron ion binding; GO:0005737,cytoplasm; GO:0005783,endoplasmic reticulum; GO:0006629,lipid metabolic process; GO:0006631,fatty acid metabolic process; GO:0008391,arachidonic acid monooxygenase activity; GO:0008392,arachidonic acid epoxygenase activity; GO:0016020,membrane; GO:0016021,integral component of membrane; GO:00…	--	3.17476	0	0	up
ENSMUSG00000074768	776.204	768.399	770.596	753.988	329.436	329.666	339	339.275	379.174	377.45	372.449	379.382	87835	67607	69118	81945	42025	28052	30501	30784	33824	34111	34611	34110	13	93753183	93774469	-	protein_coding	Bhmt	betaine-homocysteine methyltransferase [Source:MGI Symbol%3BAcc:MGI:1339972]	K00544 Bhmt; betaine-homocysteine methyltransferase	GO:0005829,cytosol; GO:0006479,protein methylation; GO:0006577,amino-acid betaine metabolic process; GO:0008168,methyltransferase activity; GO:0008270,zinc ion binding; GO:0009086,methionine biosynthetic process; GO:0032991,protein-containing complex; GO:0044877,protein-containing complex binding; GO:0047150,betaine-homocysteine S-methyltransferase activity; GO:0070062,extracellular exosome; GO:0…	--	-1.2007	0	0	down
ENSMUSG00000032310	509.521	520.59	516.119	523.222	209.564	206.701	212.114	205.196	183.737	198.138	188.286	192.795	20157	16013	16184	19880	9346	6149	6672	6509	5730	6260	6117	6060	9	57584220	57590986	-	protein_coding	Cyp1a2	cytochrome P450%2C family 1%2C subfamily a%2C polypeptide 2 [Source:MGI Symbol%3BAcc:MGI:88589]	K07409 Cyp1a2, CP1, CP12, CYPIA2, P450-, P450-3; cytochrome P450, family 1, subfamily a, polypeptide 2	GO:0004497,monooxygenase activity; GO:0005506,iron ion binding; GO:0005783,endoplasmic reticulum; GO:0006629,lipid metabolic process; GO:0006631,fatty acid metabolic process; GO:0006706,steroid catabolic process; GO:0006725,cellular aromatic compound metabolic process; GO:0006778,porphyrin-containing compound metabolic process; GO:0008202,steroid metabolic process; GO:0008210,estrogen metabolic p…	--	-1.31344	4.72477e-305	5.77744e-302	down
ENSMUSG00000026864	337.381	334.351	339.97	345.305	134.195	133.672	135.181	127.7	217.059	234.096	217.943	223.732	28040	21606	22396	27563	12573	8354	8933	8510	14221	15538	14875	14774	2	34661982	34667559	+	protein_coding	Hspa5	heat shock protein 5 [Source:MGI Symbol%3BAcc:MGI:95835]	K09490 Hspa5, 78kD, AL022860, AU019543, B, Bip, D2Wsu141, D2Wsu141e, D2Wsu17, D2Wsu17e, Grp, Grp78, Hsce7, Hsce70, SEZ-7, Sez, Sez7, baffl, baffled, mB, mBiP; heat shock protein 5	GO:0000166,nucleotide binding; GO:0005515,protein binding; GO:0005524,ATP binding; GO:0005576,extracellular region; GO:0005634,nucleus; GO:0005737,cytoplasm; GO:0005739,mitochondrion; GO:0005783,endoplasmic reticulum; GO:0005788,endoplasmic reticulum lumen; GO:0005789,endoplasmic reticulum membrane; GO:0005790,smooth endoplasmic reticulum; GO:0005793,endoplasmic reticulum-Golgi intermediate compa…	--	-1.35573	9.10337e-281	1.01196e-277	down
ENSMUSG00000056035	299.998	287.229	318.081	269.176	71.7606	81.592	77.6304	73.4154	60.0618	60.2365	57.2048	56.6988	30027	22353	25235	25876	8097	6141	6178	5892	4739	4815	4702	4509	5	145791236	145816774	-	protein_coding	Cyp3a11	cytochrome P450%2C family 3%2C subfamily a%2C polypeptide 11 [Source:MGI Symbol%3BAcc:MGI:88609]	K07424 Cyp3a11, AI256190, Cyp, Cyp3a, II, IIIAm1, P, Pcn; cytochrome P450, family 3, subfamily a, polypeptide 11	GO:0004497,monooxygenase activity; GO:0005506,iron ion binding; GO:0005783,endoplasmic reticulum; GO:0005789,endoplasmic reticulum membrane; GO:0008202,steroid metabolic process; GO:0008395,steroid hydroxylase activity; GO:0008401,retinoic acid 4-hydroxylase activity; GO:0009617,response to bacterium; GO:0016020,membrane; GO:0016491,oxidoreductase activity; GO:0016705,oxidoreductase activity, act…	--	-1.95039	1.46449e-275	1.49232e-272	down
ENSMUSG00000027559	1326.19	1300.46	1359.34	1252.79	477.951	485.484	492.384	461.251	618.763	637.165	620.937	637.897	74671	56932	60666	67747	30337	20555	22043	20824	27464	28651	28711	28537	3	14928572	14937583	+	protein_coding	Car3	carbonic anhydrase 3 [Source:MGI Symbol%3BAcc:MGI:88270]	K01672 Car3, BB219044, Ca3, Car, Car-3; carbonic anhydrase 3	GO:0004089,carbonate dehydratase activity; GO:0005737,cytoplasm; GO:0005829,cytosol; GO:0006730,one-carbon metabolic process; GO:0006979,response to oxidative stress; GO:0008270,zinc ion binding; GO:0009617,response to bacterium; GO:0016151,nickel cation binding; GO:0016791,phosphatase activity; GO:0016829,lyase activity; GO:0016836,hydro-lyase activity; GO:0046872,metal ion binding	--	-1.45211	8.21037e-271	7.7228e-268	down
ENSMUSG00000028655	0.6332	0.8144	1.1413	0.7299	25.9389	25.4431	28.8696	27.8659	20.7129	18.4347	20.351	20.2658	28	28	40	31	1293	846	1015	988	722	651	739	712	4	122840643	122854981	-	protein_coding	Mfsd2a	major facilitator superfamily domain containing 2A [Source:MGI Symbol%3BAcc:MGI:1923824]	K23894 Mfsd2a, 1700018O18Rik, Mfsd, Mfsd2, NLS1; major facilitator superfamily domain containing 2A	GO:0003406,retinal pigment epithelium development; GO:0005215,transporter activity; GO:0005324,long-chain fatty acid transporter activity; GO:0005783,endoplasmic reticulum; GO:0005886,plasma membrane; GO:0005887,integral component of plasma membrane; GO:0006869,lipid transport; GO:0007420,brain development; GO:0008594,photoreceptor cell morphogenesis; GO:0008643,carbohydrate transport; GO:0009267…	--	5.04856	2.75829e-267	2.40917e-264	up
ENSMUSG00000060613	517.597	510.07	521.507	490.247	162.458	181.244	176.451	163.246	151.579	160.942	153.763	158.409	20151	15440	16093	18331	7130	5306	5462	5096	4652	5004	4916	4900	19	40141797	40175777	-	protein_coding	Cyp2c70	cytochrome P450%2C family 2%2C subfamily c%2C polypeptide 70 [Source:MGI Symbol%3BAcc:MGI:2385878]	K07413 Cyp2c70; cytochrome P450, family 2, subfamily c, polypeptide 70	GO:0004497,monooxygenase activity; GO:0005506,iron ion binding; GO:0005737,cytoplasm; GO:0005783,endoplasmic reticulum; GO:0006082,organic acid metabolic process; GO:0006805,xenobiotic metabolic process; GO:0008392,arachidonic acid epoxygenase activity; GO:0008395,steroid hydroxylase activity; GO:0016020,membrane; GO:0016491,oxidoreductase activity; GO:0016705,oxidoreductase activity, acting on p…	--	-1.57957	1.67861e-256	1.3684e-253	down
ENSMUSG00000069324	213.707	218.11	226.784	220.694	79.5829	77.8941	85.6033	83.7288	104.191	103.391	105.494	102.756	7837	6219	6592	7773	3290	2148	2496	2462	3012	3028	3177	2994	18	87774410	87776275	+	protein_coding	Gm5096	predicted gene 5096 [Source:MGI Symbol%3BAcc:MGI:3643681]	--	--	--	-1.43043	3.09505e-253	2.36539e-250	down
ENSMUSG00000038418	19.3254	19.1193	18.7262	19.4954	3.5031	4.0444	3.4824	3.0711	10.7101	9.8896	10.7093	10.1262	1703	1310	1308	1650	348	268	244	217	744	696	775	709	18	34992876	34998037	+	protein_coding	Egr1	early growth response 1 [Source:MGI Symbol%3BAcc:MGI:95295]	K09203 Egr1, A530045N19Rik, ETR10, ETR103, Egr-, Egr-1, Krox, Krox-, Krox-1, Krox-24, Krox24, NG, NGF, NGF1, NGF1-A, NGFI-A, NGFIA, TI, TIS8, Zen, Zenk, Zfp-, Zfp-6, Zif26, Zif268, egr; early growth response 1	GO:0000122,negative regulation of transcription by RNA polymerase II; GO:0000785,chromatin; GO:0000976,transcription regulatory region sequence-specific DNA binding; GO:0000977,RNA polymerase II regulatory region sequence-specific DNA binding; GO:0000978,RNA polymerase II proximal promoter sequence-specific DNA binding; GO:0000979,RNA polymerase II core promoter sequence-specific DNA binding; GO:…	zf-C2H2	-2.44571	9.01627e-244	6.48535e-241	down
ENSMUSG00000054827	318.207	312.797	321.926	307.877	113.678	120.169	118.014	107.325	116.975	119.634	110.801	113.863	18248	13947	14633	16957	7349	5182	5381	4935	5288	5479	5218	5188	19	40078132	40102394	+	protein_coding	Cyp2c50	cytochrome P450%2C family 2%2C subfamily c%2C polypeptide 50 [Source:MGI Symbol%3BAcc:MGI:2147497]	K07413 Cyp2c50, AI266900; cytochrome P450, family 2, subfamily c, polypeptide 50	GO:0004497,monooxygenase activity; GO:0005506,iron ion binding; GO:0005737,cytoplasm; GO:0005783,endoplasmic reticulum; GO:0006082,organic acid metabolic process; GO:0006805,xenobiotic metabolic process; GO:0008392,arachidonic acid epoxygenase activity; GO:0008395,steroid hydroxylase activity; GO:0016020,membrane; GO:0016491,oxidoreductase activity; GO:0016705,oxidoreductase activity, acting on p…	--	-1.45868	5.96243e-227	4.05048e-224	down
ENSMUSG00000032080	36.3336	36.021	37.5272	43.3474	160.853	144.023	142.767	145.73	93.6752	97.941	95.6908	87.648	1296	999	1061	1485	6468	3863	4049	4168	2634	2790	2803	2484	9	46151994	46154757	+	protein_coding	Apoa4	apolipoprotein A-IV [Source:MGI Symbol%3BAcc:MGI:88051]	K08760 Apoa4, Ap, Apoa-4; apolipoprotein A-IV	GO:0002227,innate immune response in mucosa; GO:0005507,copper ion binding; GO:0005543,phospholipid binding; GO:0005576,extracellular region; GO:0005615,extracellular space; GO:0005829,cytosol; GO:0006695,cholesterol biosynthetic process; GO:0006869,lipid transport; GO:0006982,response to lipid hydroperoxide; GO:0007159,leukocyte cell-cell adhesion; GO:0008203,cholesterol metabolic process; GO:00…	--	1.95184	3.39536e-222	2.18518e-219	up
ENSMUSG00000025934	307.224	299.874	314.137	315.039	131.858	140.897	140.236	134.896	173.763	178.72	175.373	172.652	26228	19905	21257	25831	12690	9045	9519	9234	11694	12185	12295	11711	1	21310813	21335885	+	protein_coding	Gsta3	glutathione S-transferase%2C alpha 3 [Source:MGI Symbol%3BAcc:MGI:95856]	K00799 Gsta3, Gst2-, Gst2-3; glutathione S-transferase, alpha 3	GO:0001657,ureteric bud development; GO:0004364,glutathione transferase activity; GO:0005737,cytoplasm; GO:0005829,cytosol; GO:0006749,glutathione metabolic process; GO:0006805,xenobiotic metabolic process; GO:0016740,transferase activity; GO:0046223,aflatoxin catabolic process	--	-1.17629	1.07298e-207	6.56021e-205	down
ENSMUSG00000029657	14.2511	14.1407	14.7723	14.3935	4.1124	4.2933	4.2101	3.8254	7.8087	8.6461	8.2206	7.5095	2035	1570	1672	1974	662	461	478	438	879	986	964	852	5	149537752	149559841	-	protein_coding	Hsph1	heat shock 105kDa/110kDa protein 1 [Source:MGI Symbol%3BAcc:MGI:105053]	K09485 Hsph1, 105kDa, AI790491, HSP1, Hsp105, Hsp110, hsp-, hsp-E7I, hsp110/1, hsp110/105; heat shock 105kDa/110kDa protein 1	GO:0000166,nucleotide binding; GO:0000774,adenyl-nucleotide exchange factor activity; GO:0005515,protein binding; GO:0005524,ATP binding; GO:0005576,extracellular region; GO:0005634,nucleus; GO:0005654,nucleoplasm; GO:0005737,cytoplasm; GO:0005829,cytosol; GO:0005874,microtubule; GO:0006986,response to unfolded protein; GO:0032991,protein-containing complex; GO:0043014,alpha-tubulin binding; GO:0…	--	-1.80896	1.89872e-197	1.1056e-194	down
ENSMUSG00000035836	359.252	361.809	370.181	331.183	134.096	144.33	141.972	135.872	118.284	120.52	113.496	121.563	18166	14225	14837	16084	7644	5488	5708	5509	4715	4867	4713	4884	5	87064497	87074389	-	protein_coding	Ugt2b1	UDP glucuronosyltransferase 2 family%2C polypeptide B1 [Source:MGI Symbol%3BAcc:MGI:1919023]	K00699 Ugt2b1, 1300012D20Rik; UDP glucuronosyltransferase 2 family, polypeptide B1	GO:0008194,UDP-glycosyltransferase activity; GO:0008210,estrogen metabolic process; GO:0015020,glucuronosyltransferase activity; GO:0043231,intracellular membrane-bounded organelle; GO:0052695,cellular glucuronidation; GO:0070980,biphenyl catabolic process	--	-1.35673	1.43873e-191	7.99673e-189	down
ENSMUSG00000055730	143.765	153.469	158.599	150.316	58.1102	60.2958	62.2062	64.1054	59.7052	59.9331	58.6522	56.5766	6665	5532	5828	6693	3037	2102	2293	2383	2182	2219	2233	2084	8	105460635	105468266	+	protein_coding	Ces2a	carboxylesterase 2A [Source:MGI Symbol%3BAcc:MGI:2142491]	K03927 Ces2a, 9130231C15Rik, AI266984, Ces, Ces6; carboxylesterase 2A	GO:0004771,sterol esterase activity; GO:0004806,triglyceride lipase activity; GO:0005615,extracellular space; GO:0005783,endoplasmic reticulum; GO:0006486,protein glycosylation; GO:0016042,lipid catabolic process; GO:0016787,hydrolase activity; GO:0043231,intracellular membrane-bounded organelle; GO:0052689,carboxylic ester hydrolase activity; GO:0102209,trans-permethrin hydrolase activity	--	-1.31175	3.80714e-184	2.02408e-181	down
ENSMUSG00000033107	40.7192	41.7558	40.0411	36.0151	7.2403	6.8999	5.0373	6.5087	23.4791	21.656	21.5407	23.1805	1342	1070	1046	1140	269	171	132	172	610	570	583	607	18	21077682	21116919	+	protein_coding	Rnf125	ring finger protein 125 [Source:MGI Symbol%3BAcc:MGI:1914914]	K12170 Rnf125, 4930553F04Rik, C730049O14, C730049O14Rik; ring finger protein 125	GO:0000209,protein polyubiquitination; GO:0002250,adaptive immune response; GO:0002376,immune system process; GO:0004842,ubiquitin-protein transferase activity; GO:0005794,Golgi apparatus; GO:0005829,cytosol; GO:0006511,ubiquitin-dependent protein catabolic process; GO:0016020,membrane; GO:0016740,transferase activity; GO:0034098,VCP-NPL4-UFD1 AAA ATPase complex; GO:0046872,metal ion binding; GO:…	--	-2.61782	4.81458e-183	2.45303e-180	down
ENSMUSG00000078650	212.431	213.464	208.677	212.645	82.7579	88.8876	96.6048	91.5618	139.284	140.573	141.814	140.023	10078	7874	7847	9689	4426	3171	3644	3483	5209	5326	5525	5278	11	101258387	101268729	+	protein_coding	G6pc	glucose-6-phosphatase%2C catalytic [Source:MGI Symbol%3BAcc:MGI:95607]	K01084 G6pc, AW107337, G6P, G6Pase, G6pt, Glc-6-, Glc-6-Pase; glucose-6-phosphatase, catalytic	GO:0004346,glucose-6-phosphatase activity; GO:0005783,endoplasmic reticulum; GO:0005789,endoplasmic reticulum membrane; GO:0005977,glycogen metabolic process; GO:0005980,glycogen catabolic process; GO:0006094,gluconeogenesis; GO:0006641,triglyceride metabolic process; GO:0006796,phosphate-containing compound metabolic process; GO:0008202,steroid metabolic process; GO:0010468,regulation of gene ex…	--	-1.23919	7.67693e-182	3.75494e-179	down
ENSMUSG00000037440	4.0016	4.1986	4.1982	3.9033	21.784	22.6306	23.3101	20.8293	21.1866	20.3327	17.9525	17.7336	190	155	158	178	1166	808	880	793	793	771	700	669	10	23770586	23781241	+	protein_coding	Vnn1	vanin 1 [Source:MGI Symbol%3BAcc:MGI:108395]	K08069 Vnn1, V-, V-1; vanin 1	GO:0002526,acute inflammatory response; GO:0002544,chronic inflammatory response; GO:0005615,extracellular space; GO:0005886,plasma membrane; GO:0006807,nitrogen compound metabolic process; GO:0006954,inflammatory response; GO:0015939,pantothenate metabolic process; GO:0016020,membrane; GO:0016021,integral component of membrane; GO:0016787,hydrolase activity; GO:0016811,hydrolase activity, acting…	--	2.44292	8.48333e-179	3.98978e-176	up
ENSMUSG00000047492	4.5154	4.7123	4.6346	4.6815	15.6398	15.2027	17.2775	17.4428	11.3224	12.0984	11.2764	11.9199	472	383	384	470	1843	1195	1436	1462	933	1010	968	990	10	127184726	127190280	-	protein_coding	Inhbe	inhibin beta-E [Source:MGI Symbol%3BAcc:MGI:109269]	K22689 Inhbe; inhibin beta-E	GO:0005125,cytokine activity; GO:0005179,hormone activity; GO:0005576,extracellular region; GO:0005615,extracellular space; GO:0008083,growth factor activity; GO:0010862,positive regulation of pathway-restricted SMAD protein phosphorylation; GO:0060395,SMAD protein signal transduction	--	1.81967	2.71829e-173	1.23108e-170	up
ENSMUSG00000024987	21.1695	21.7155	20.7512	21.4005	0.387	0.546	0.355	0.384	0.6185	0.6426	0.5624	0.9689	825	658	641	801	17	16	11	12	19	20	18	30	19	37686246	37689984	+	protein_coding	Cyp26a1	cytochrome P450%2C family 26%2C subfamily a%2C polypeptide 1 [Source:MGI Symbol%3BAcc:MGI:1096359]	K07437 Cyp26a1, Cyp2, Cyp26, P45, P450RA, P450RAI, R, RAH; cytochrome P450, family 26, subfamily a, polypeptide 1	GO:0001972,retinoic acid binding; GO:0004497,monooxygenase activity; GO:0005506,iron ion binding; GO:0005783,endoplasmic reticulum; GO:0006805,xenobiotic metabolic process; GO:0007417,central nervous system development; GO:0008401,retinoic acid 4-hydroxylase activity; GO:0009952,anterior/posterior pattern specification; GO:0014032,neural crest cell development; GO:0016020,membrane; GO:0016125,ste…	--	-5.68382	4.53853e-168	1.98204e-165	down
ENSMUSG00000026489	81.9737	81.7147	85.0811	84.5901	34.8017	37.5989	38.8599	36.7594	58.9021	57.7678	57.8411	56.456	8527	6609	7015	8451	4081	2941	3214	3066	4830	4799	4941	4666	1	179992803	180027167	-	protein_coding	Coq8a	coenzyme Q8A [Source:MGI Symbol%3BAcc:MGI:1914676]	K08869 Coq8a, 4632432J16Rik, AI462003, Adck, Adck3, Cabc, Cabc1, mKIAA0451; coenzyme Q8A	GO:0000166,nucleotide binding; GO:0005524,ATP binding; GO:0005739,mitochondrion; GO:0006744,ubiquinone biosynthetic process; GO:0016020,membrane; GO:0016021,integral component of membrane; GO:0016301,kinase activity; GO:0016310,phosphorylation; GO:0016740,transferase activity; GO:0031314,extrinsic component of mitochondrial inner membrane; GO:0043531,ADP binding	--	-1.17452	1.178e-167	4.96709e-165	down
ENSMUSG00000004038	45.45	47.5726	45.8822	42.6347	8.8484	10.6844	10.2512	10.02	13.2445	11.6153	12.5247	9.8677	1171	953	937	1055	257	207	210	207	269	239	265	202	3	107871012	107876599	-	protein_coding	Gstm3	glutathione S-transferase%2C mu 3 [Source:MGI Symbol%3BAcc:MGI:106026]	K00799 Gstm3, Fsc, Fsc2, mGSTM, mGSTM5; glutathione S-transferase, mu 3	GO:0004364,glutathione transferase activity; GO:0005737,cytoplasm; GO:0006749,glutathione metabolic process; GO:0009617,response to bacterium; GO:0016740,transferase activity; GO:0035690,cellular response to drug; GO:0042803,protein homodimerization activity; GO:0071407,cellular response to organic cyclic compound	--	-2.19866	5.49513e-166	2.23981e-163	down
ENSMUSG00000057074	77.6256	82.188	84.6806	83.7522	28.466	31.737	30.444	28.6207	40.7347	38.7409	37.2341	36.1512	3643	2999	3150	3775	1506	1120	1136	1077	1507	1452	1435	1348	8	94028997	94063936	-	protein_coding	Ces1g	carboxylesterase 1G [Source:MGI Symbol%3BAcc:MGI:88378]	--	GO:0004771,sterol esterase activity; GO:0004806,triglyceride lipase activity; GO:0005615,extracellular space; GO:0005737,cytoplasm; GO:0005783,endoplasmic reticulum; GO:0005811,lipid droplet; GO:0009617,response to bacterium; GO:0010468,regulation of gene expression; GO:0016042,lipid catabolic process; GO:0016787,hydrolase activity; GO:0034378,chylomicron assembly; GO:0052689,carboxylic ester hyd…	--	-1.4636	6.36252e-166	2.5097e-163	down
ENSMUSG00000022389	3.4086	2.637	2.9621	3.1719	10.9243	12.5151	12.4056	11.5352	4.964	4.8756	4.9305	5.096	527	317	363	471	1904	1455	1525	1430	605	602	626	626	15	81686622	81711064	+	protein_coding	Tef	thyrotroph embryonic factor [Source:MGI Symbol%3BAcc:MGI:98663]	K09058 Tef, 2310028D20Rik; thyrotroph embryonic factor	GO:0000978,RNA polymerase II proximal promoter sequence-specific DNA binding; GO:0000981,DNA-binding transcription factor activity, RNA polymerase II-specific; GO:0001228,DNA-binding transcription activator activity, RNA polymerase II-specific; GO:0003677,DNA binding; GO:0003690,double-stranded DNA binding; GO:0003700,DNA-binding transcription factor activity; GO:0005515,protein binding; GO:00056…	TF_bZIP	1.95156	1.92891e-155	7.37086e-153	up
ENSMUSG00000023272	81.6153	86.1401	83.4641	96.3417	28.0869	26.9978	28.2035	27.874	54.9086	60.3094	60.601	56.4941	2191	1798	1776	2484	850	545	602	600	1162	1293	1336	1205	15	88703849	88710886	+	protein_coding	Creld2	cysteine-rich with EGF-like domains 2 [Source:MGI Symbol%3BAcc:MGI:1923987]	K24335 Creld2, 5730592L21Rik, C85758; cysteine-rich with EGF-like domains 2	GO:0003756,protein disulfide isomerase activity; GO:0005201,extracellular matrix structural constituent; GO:0005509,calcium ion binding; GO:0005615,extracellular space; GO:0005783,endoplasmic reticulum; GO:0005794,Golgi apparatus; GO:0008150,biological_process; GO:0016853,isomerase activity	--	-1.64554	1.54048e-154	5.70819e-152	down
ENSMUSG00000020182	27.7517	27.3892	28.2053	27.0898	9.8652	10.876	10.4151	10.5126	13.746	14.1111	13.1118	13.7387	2433	1867	1960	2281	975	717	726	739	950	988	944	957	11	11764101	11848144	-	protein_coding	Ddc	dopa decarboxylase [Source:MGI Symbol%3BAcc:MGI:94876]	K01593 Ddc, Aa, Aadc; dopa decarboxylase	GO:0003824,catalytic activity; GO:0004058,aromatic-L-amino-acid decarboxylase activity; GO:0005737,cytoplasm; GO:0006520,cellular amino acid metabolic process; GO:0006584,catecholamine metabolic process; GO:0008021,synaptic vesicle; GO:0009636,response to toxic substance; GO:0015842,aminergic neurotransmitter loading into synaptic vesicle; GO:0016597,amino acid binding; GO:0016829,lyase activity;…	--	-1.41054	1.714e-154	6.16436e-152	down
ENSMUSG00000002769	982.953	942.69	971.349	1150.98	386.736	363.7	354.423	361.447	424.274	449.065	447.604	439.056	23297	17372	18248	26200	10333	6482	6679	6869	7927	8500	8712	8268	17	47036590	47040094	-	protein_coding	Gnmt	glycine N-methyltransferase [Source:MGI Symbol%3BAcc:MGI:1202304]	K00552 Gnmt; glycine N-methyltransferase	GO:0005542,folic acid binding; GO:0005737,cytoplasm; GO:0005829,cytosol; GO:0005977,glycogen metabolic process; GO:0006111,regulation of gluconeogenesis; GO:0006555,methionine metabolic process; GO:0006730,one-carbon metabolic process; GO:0008168,methyltransferase activity; GO:0016594,glycine binding; GO:0016740,transferase activity; GO:0017174,glycine N-methyltransferase activity; GO:0032259,met…	--	-1.46594	1.83983e-153	6.42784e-151	down
ENSMUSG00000059824	0.272	0.3498	0.2359	0.3009	14.8547	12.8417	10.9049	16.1989	0.4313	0.6812	0.8281	0.6633	16	16	11	17	985	568	510	764	20	32	40	31	7	45354512	45359627	+	protein_coding	Dbp	D site albumin promoter binding protein [Source:MGI Symbol%3BAcc:MGI:94866]	K09056 Dbp; D site albumin promoter binding protein	GO:0000977,RNA polymerase II regulatory region sequence-specific DNA binding; GO:0000978,RNA polymerase II proximal promoter sequence-specific DNA binding; GO:0000981,DNA-binding transcription factor activity, RNA polymerase II-specific; GO:0001228,DNA-binding transcription activator activity, RNA polymerase II-specific; GO:0003677,DNA binding; GO:0003700,DNA-binding transcription factor activity…	TF_bZIP	5.56667	1.63932e-151	5.56822e-149	up
ENSMUSG00000032115	42.8114	43.3756	45.3367	47.4257	17.4743	16.7438	17.7916	15.4831	30.0244	30.7468	30.0467	30.2142	6083	4792	5106	6472	2799	1789	2010	1764	3363	3489	3506	3411	9	44290787	44303666	+	protein_coding	Hyou1	hypoxia up-regulated 1 [Source:MGI Symbol%3BAcc:MGI:108030]	K09486 Hyou1, AI415631, CBP-14, CBP-140, Cab14, Cab140, Grp1, Grp170, Orp, Orp150; hypoxia up-regulated 1	GO:0000166,nucleotide binding; GO:0001666,response to hypoxia; GO:0002931,response to ischemia; GO:0005524,ATP binding; GO:0005576,extracellular region; GO:0005783,endoplasmic reticulum; GO:0005790,smooth endoplasmic reticulum; GO:0006888,ER to Golgi vesicle-mediated transport; GO:0034663,endoplasmic reticulum chaperone complex; GO:0043066,negative regulation of apoptotic process; GO:0071456,cell…	--	-1.40717	8.49696e-151	2.80813e-148	down
ENSMUSG00000058672	84.069	86.1741	88.0003	89.3423	29.2972	34.2962	32.3163	32.3999	82.3493	76.101	76.3554	69.8896	2660	2120	2207	2715	1045	816	813	822	2054	1923	1984	1757	13	34258257	34261990	-	protein_coding	Tubb2a	tubulin%2C beta 2A class IIA [Source:MGI Symbol%3BAcc:MGI:107861]	K07375 Tubb2a, M(beta)2, Tubb2; tubulin, beta 2A class IIA	GO:0000166,nucleotide binding; GO:0000226,microtubule cytoskeleton organization; GO:0000278,mitotic cell cycle; GO:0001764,neuron migration; GO:0003924,GTPase activity; GO:0005200,structural constituent of cytoskeleton; GO:0005525,GTP binding; GO:0005737,cytoplasm; GO:0005856,cytoskeleton; GO:0005874,microtubule; GO:0007017,microtubule-based process	--	-1.44349	1.51953e-150	4.88969e-148	down
ENSMUSG00000067225	198.892	195.158	195.859	182.316	79.2556	87.9757	84.7078	82.185	92.2326	89.4355	83.7837	84.6965	6981	5326	5449	6146	3136	2322	2364	2313	2552	2507	2415	2362	19	40026384	40062271	-	protein_coding	Cyp2c54	cytochrome P450%2C family 2%2C subfamily c%2C polypeptide 54 [Source:MGI Symbol%3BAcc:MGI:3642960]	K07413 Cyp2c54, EG404195; cytochrome P450, family 2, subfamily c, polypeptide 54	GO:0004497,monooxygenase activity; GO:0005506,iron ion binding; GO:0005737,cytoplasm; GO:0005783,endoplasmic reticulum; GO:0006082,organic acid metabolic process; GO:0006805,xenobiotic metabolic process; GO:0008392,arachidonic acid epoxygenase activity; GO:0008395,steroid hydroxylase activity; GO:0016020,membrane; GO:0016491,oxidoreductase activity; GO:0016705,oxidoreductase activity, acting on p…	--	-1.21153	7.29781e-145	2.28814e-142	down
ENSMUSG00000042041	7.1508	7.178	7.0412	8.1264	35.5838	34.2688	38.0032	36.5967	23.7839	21.8387	21.3972	20.0852	164	128	128	179	920	591	693	673	430	400	403	366	19	4546816	4548611	-	protein_coding	2010003K11Rik	RIKEN cDNA 2010003K11 gene [Source:MGI Symbol%3BAcc:MGI:1917111]	--	GO:0003674,molecular_function; GO:0005575,cellular_component; GO:0008150,biological_process	--	2.28748	5.16515e-142	1.54047e-139	up
ENSMUSG00000024665	87.6685	90.5881	95.2126	97.0848	205.357	211.69	210.208	197.659	143.652	147.771	150.175	142.118	5677	4561	4887	6038	14991	10308	10823	10263	7333	7642	7986	7312	19	10040129	10079110	-	protein_coding	Fads2	fatty acid desaturase 2 [Source:MGI Symbol%3BAcc:MGI:1930079]	K10226 Fads2, 2900042M13Rik, Fad, Fads2a, Fadsd2; fatty acid desaturase 2	GO:0004768,stearoyl-CoA 9-desaturase activity; GO:0005783,endoplasmic reticulum; GO:0006629,lipid metabolic process; GO:0006631,fatty acid metabolic process; GO:0006633,fatty acid biosynthetic process; GO:0016020,membrane; GO:0016021,integral component of membrane; GO:0016213,linoleoyl-CoA desaturase activity; GO:0016491,oxidoreductase activity	--	1.15309	8.74027e-140	2.54467e-137	up
ENSMUSG00000030088	216.268	218.633	227.159	239.22	112.174	110.912	115.055	112.207	138.63	128.995	136.725	130.439	19194	15087	15980	20391	11223	7402	8119	7985	9699	9143	9965	9198	6	90463409	90577185	+	protein_coding	Aldh1l1	aldehyde dehydrogenase 1 family%2C member L1 [Source:MGI Symbol%3BAcc:MGI:1340024]	K00289 Aldh1l1, 1810048F20Rik, FDH, Fthfd, Neut2; aldehyde dehydrogenase 1 family, member L1	GO:0003824,catalytic activity; GO:0004029,aldehyde dehydrogenase (NAD) activity; GO:0004030,aldehyde dehydrogenase [NAD(P)+] activity; GO:0005515,protein binding; GO:0005737,cytoplasm; GO:0005739,mitochondrion; GO:0005829,cytosol; GO:0006730,one-carbon metabolic process; GO:0009058,biosynthetic process; GO:0009258,10-formyltetrahydrofolate catabolic process; GO:0016155,formyltetrahydrofolate dehy…	--	-1.00289	4.19279e-136	1.19231e-133	down
ENSMUSG00000032575	58.7532	58.6652	57.5104	61.73	27.0901	25.3274	24.8977	24.6528	39.6375	45.598	39.825	39.3995	4069	3159	3157	4106	2115	1319	1371	1369	2164	2522	2265	2168	9	106715511	106769178	-	protein_coding	Manf	mesencephalic astrocyte-derived neurotrophic factor [Source:MGI Symbol%3BAcc:MGI:1922090]	K22556 Manf, 3230402M22Rik, AA407711, AA408789, AA673178, Arm, Armet, D17914, D18Mgi17; mesencephalic astrocyte-derived neurotrophic factor	GO:0002014,vasoconstriction of artery involved in ischemic response to lowering of systemic arterial blood pressure; GO:0005576,extracellular region; GO:0005615,extracellular space; GO:0005783,endoplasmic reticulum; GO:0005788,endoplasmic reticulum lumen; GO:0006986,response to unfolded protein; GO:0008083,growth factor activity; GO:0008289,lipid binding; GO:0016529,sarcoplasmic reticulum; GO:003…	--	-1.21396	8.05517e-132	2.23861e-129	down
ENSMUSG00000029630	193.886	193.597	195.053	179.059	86.049	91.0576	91.7091	94.8697	100.588	95.9538	95.8727	101.275	7937	6162	6329	7040	3971	2803	2985	3114	3246	3137	3223	3294	5	145914004	145946428	-	protein_coding	Cyp3a25	cytochrome P450%2C family 3%2C subfamily a%2C polypeptide 25 [Source:MGI Symbol%3BAcc:MGI:1930638]	K07424 Cyp3a25, AI327008; cytochrome P450, family 3, subfamily a, polypeptide 25	GO:0004497,monooxygenase activity; GO:0005506,iron ion binding; GO:0005783,endoplasmic reticulum; GO:0008202,steroid metabolic process; GO:0008390,testosterone 16-alpha-hydroxylase activity; GO:0008395,steroid hydroxylase activity; GO:0009617,response to bacterium; GO:0016020,membrane; GO:0016491,oxidoreductase activity; GO:0016705,oxidoreductase activity, acting on paired donors, with incorporat…	--	-1.06955	1.01296e-131	2.75254e-129	down
ENSMUSG00000037348	6.0812	6.5152	6.195	6.5183	17.3597	18.6527	18.0766	18.506	10.018	9.8885	9.7184	10.0146	509	424	411	524	1638	1174	1203	1242	661	661	668	666	4	134224008	134237546	+	protein_coding	Paqr7	progestin and adipoQ receptor family member VII [Source:MGI Symbol%3BAcc:MGI:1919154]	--	GO:0003707,steroid hormone receptor activity; GO:0005496,steroid binding; GO:0005886,plasma membrane; GO:0007275,multicellular organism development; GO:0008289,lipid binding; GO:0016020,membrane; GO:0016021,integral component of membrane; GO:0030154,cell differentiation; GO:0038023,signaling receptor activity; GO:0048477,oogenesis; GO:0048545,response to steroid hormone	--	1.51796	3.89444e-130	1.03524e-127	up
ENSMUSG00000021340	20.3254	19.1678	20.8296	21.828	7.7688	6.848	7.682	7.7464	12.0276	12.8017	12.6555	12.1462	2163	1586	1757	2231	932	548	650	661	1009	1088	1106	1027	13	25127135	25176484	+	protein_coding	Gpld1	glycosylphosphatidylinositol specific phospholipase D1 [Source:MGI Symbol%3BAcc:MGI:106604]	K01127 Gpld1, 6330541J12Rik, AW546131; glycosylphosphatidylinositol specific phospholipase D1	GO:0001503,ossification; GO:0002042,cell migration involved in sprouting angiogenesis; GO:0002062,chondrocyte differentiation; GO:0002430,complement receptor mediated signaling pathway; GO:0004621,glycosylphosphatidylinositol phospholipase D activity; GO:0004630,phospholipase D activity; GO:0005515,protein binding; GO:0005576,extracellular region; GO:0005615,extracellular space; GO:0005737,cytopl…	--	-1.45115	1.75953e-128	4.57777e-126	down
ENSMUSG00000005547	66.8142	64.5911	67.7572	61.1329	21.7086	22.6212	26.7348	24.3369	13.3892	14.8759	13.2113	14.8907	2722	2046	2188	2392	997	693	866	795	430	484	442	482	7	26534730	26542973	+	protein_coding	Cyp2a5	cytochrome P450%2C family 2%2C subfamily a%2C polypeptide 5 [Source:MGI Symbol%3BAcc:MGI:88597]	K07411 Cyp2a5, CYPIIA5, Co, Coh, Cyp15a2; cytochrome P450, family 2, subfamily a, polypeptide 5	GO:0005737,cytoplasm; GO:0005881,cytoplasmic microtubule; GO:0006082,organic acid metabolic process; GO:0006805,xenobiotic metabolic process; GO:0008389,coumarin 7-hydroxylase activity; GO:0008392,arachidonic acid epoxygenase activity; GO:0008395,steroid hydroxylase activity; GO:0009804,coumarin metabolic process; GO:0016712,oxidoreductase activity, acting on paired donors, with incorporation or …	--	-1.45319	1.50886e-123	3.84381e-121	down
ENSMUSG00000020000	16.4999	17.865	18.5281	19.0848	5.0811	4.6762	4.1224	5.0998	12.1306	11.9539	11.1988	11.2745	1037	873	923	1152	360	221	206	257	601	600	578	563	10	24099415	24178688	+	protein_coding	Moxd1	monooxygenase%2C DBH-like 1 [Source:MGI Symbol%3BAcc:MGI:1921582]	--	GO:0003824,catalytic activity; GO:0004497,monooxygenase activity; GO:0004500,dopamine beta-monooxygenase activity; GO:0005507,copper ion binding; GO:0005615,extracellular space; GO:0005783,endoplasmic reticulum; GO:0005789,endoplasmic reticulum membrane; GO:0006589,octopamine biosynthetic process; GO:0016020,membrane; GO:0016021,integral component of membrane; GO:0016491,oxidoreductase activity; …	--	-1.91921	1.25487e-121	3.13153e-119	down
ENSMUSG00000090877	20.3681	20.6627	16.7876	22.3224	4.3157	4.8282	3.6302	4.8223	4.9741	5.9327	6.4106	6.8086	1122	885	733	1181	268	200	159	213	216	261	290	298	17	35175412	35178214	-	protein_coding	Hspa1b	heat shock protein 1B [Source:MGI Symbol%3BAcc:MGI:99517]	K03283 Hspa1b, HSP70B1, Hsp70, Hsp70-1, Hsp70.1, hsp, hsp68; heat shock protein 1B	GO:0002199,zona pellucida receptor complex; GO:0005515,protein binding; GO:0005524,ATP binding; GO:0005622,intracellular; GO:0005634,nucleus; GO:0005737,cytoplasm; GO:0005739,mitochondrion; GO:0005759,mitochondrial matrix; GO:0005829,cytosol; GO:0005886,plasma membrane; GO:0006457,protein folding; GO:0007339,binding of sperm to zona pellucida; GO:0008180,COP9 signalosome; GO:0009408,response to h…	--	-2.19116	2.282e-116	5.58087e-114	down
ENSMUSG00000021417	13.8415	13.5258	14.8207	13.8571	29.5348	30.1452	31.3977	30.3324	25.598	26.0033	26.015	28.2179	1507	1145	1279	1449	3625	2468	2718	2648	2197	2261	2326	2441	13	35161731	35211079	-	protein_coding	Eci2	enoyl-Coenzyme A delta isomerase 2 [Source:MGI Symbol%3BAcc:MGI:1346064]	K13239 Eci2, ACBD, Acbd2, DR, Drs1, HCA8, Hca88, Pe, Peci; enoyl-Coenzyme A delta isomerase 2	GO:0000062,fatty-acyl-CoA binding; GO:0003824,catalytic activity; GO:0004165,dodecenoyl-CoA delta-isomerase activity; GO:0005739,mitochondrion; GO:0005777,peroxisome; GO:0005782,peroxisomal matrix; GO:0006635,fatty acid beta-oxidation; GO:0009062,fatty acid catabolic process; GO:0016853,isomerase activity; GO:0016863,intramolecular oxidoreductase activity, transposing C=C bonds; GO:0043231,intrac…	--	1.11332	3.28349e-116	7.87266e-114	up
ENSMUSG00000028179	215.714	212.58	220.281	202.942	104.959	109.612	102.473	101.499	115.868	113.891	111.802	111.678	11832	9066	9577	10691	6490	4521	4469	4464	5010	4989	5036	4867	3	157599885	157630714	-	protein_coding	Cth	cystathionase (cystathionine gamma-lyase) [Source:MGI Symbol%3BAcc:MGI:1339968]	K01758 Cth, 0610010I13Rik, AI314617, BC019483, CS, CSE, Cys3; cystathionase (cystathionine gamma-lyase)	GO:0003824,catalytic activity; GO:0004121,cystathionine beta-lyase activity; GO:0004123,cystathionine gamma-lyase activity; GO:0005515,protein binding; GO:0005516,calmodulin binding; GO:0005737,cytoplasm; GO:0005829,cytosol; GO:0006749,glutathione metabolic process; GO:0008285,negative regulation of cell proliferation; GO:0008652,cellular amino acid biosynthetic process; GO:0016829,lyase activity…	--	-1.02613	6.96196e-115	1.63713e-112	down
ENSMUSG00000009633	54.7396	49.9655	51.5926	64.1723	179.15	165.557	152.24	168.084	124.428	141.839	140.072	149.334	937	665	700	1055	3457	2131	2072	2307	1679	1939	1969	2031	1	192954469	192955525	-	protein_coding	G0s2	G0/G1 switch gene 2 [Source:MGI Symbol%3BAcc:MGI:1316737]	--	GO:0005739,mitochondrion; GO:0006915,apoptotic process; GO:0097191,extrinsic apoptotic signaling pathway; GO:0120162,positive regulation of cold-induced thermogenesis; GO:2001238,positive regulation of extrinsic apoptotic signaling pathway	--	1.59022	1.21385e-112	2.7487e-110	up
ENSMUSG00000056666	52.7397	56.0627	58.9325	57.7285	112.658	118.634	116.233	113.427	120.665	117.611	119.824	115.338	3666	3030	3247	3854	8828	6201	6424	6322	6612	6529	6840	6370	6	72575458	72585408	+	protein_coding	Retsat	retinol saturase (all trans retinol 13%2C14 reductase) [Source:MGI Symbol%3BAcc:MGI:1914692]	K09516 Retsat, 0610039N19Rik, C80029, MMT-7, Ppsig; retinol saturase (all trans retinol 13,14 reductase)	GO:0005640,nuclear outer membrane; GO:0005783,endoplasmic reticulum; GO:0005789,endoplasmic reticulum membrane; GO:0016020,membrane; GO:0016491,oxidoreductase activity; GO:0031965,nuclear membrane; GO:0042572,retinol metabolic process; GO:0051786,all-trans-retinol 13,14-reductase activity	--	1.03015	4.79369e-112	1.01064e-109	up
ENSMUSG00000078672	4449.87	4112.08	4312.33	4167.56	8299.81	9365.21	8305.23	8700.96	7081.05	7728.73	6763.78	7736.97	81155	58310	62338	72999	170640	128435	120432	127238	101803	112569	101301	112112	4	61968471	61972395	-	protein_coding	Mup20	major urinary protein 20 [Source:MGI Symbol%3BAcc:MGI:3651981]	--	GO:0000772,mating pheromone activity; GO:0005186,pheromone activity; GO:0005549,odorant binding; GO:0005550,pheromone binding; GO:0005576,extracellular region; GO:0005615,extracellular space; GO:0008355,olfactory learning; GO:0036094,small molecule binding; GO:0050769,positive regulation of neurogenesis; GO:0071625,vocalization behavior; GO:2000179,positive regulation of neural precursor cell pro…	--	1.02286	2.02769e-111	4.20248e-109	up
ENSMUSG00000015357	84.4521	85.2788	82.073	85.3687	38.4067	42.2198	41.5594	37.1786	67.689	69.6043	67.406	69.9626	5799	4553	4467	5630	2973	2180	2269	2047	3664	3817	3801	3817	9	65201542	65237940	+	protein_coding	Clpx	caseinolytic mitochondrial matrix peptidase chaperone subunit [Source:MGI Symbol%3BAcc:MGI:1346017]	K03544 Clpx, AU014732, E330029I21; caseinolytic mitochondrial matrix peptidase chaperone subunit	GO:0000166,nucleotide binding; GO:0004176,ATP-dependent peptidase activity; GO:0005515,protein binding; GO:0005524,ATP binding; GO:0005654,nucleoplasm; GO:0005739,mitochondrion; GO:0005743,mitochondrial inner membrane; GO:0005759,mitochondrial matrix; GO:0005829,cytosol; GO:0006457,protein folding; GO:0006508,proteolysis; GO:0008270,zinc ion binding; GO:0009368,endopeptidase Clp complex; GO:00098…	--	-1.08336	2.80842e-108	5.71097e-106	down
ENSMUSG00000023057	43.3963	41.911	46.9661	41.0116	108.844	119.418	115.526	107.586	92.04	109.404	88.3517	95.2339	823	618	706	747	2327	1703	1742	1636	1376	1657	1376	1435	3	122688721	122693155	+	protein_coding	Fabp2	fatty acid binding protein 2%2C intestinal [Source:MGI Symbol%3BAcc:MGI:95478]	K08751 Fabp2, Fa, Fabpi, I-F, I-FABP; fatty acid binding protein 2, intestinal	GO:0005324,long-chain fatty acid transporter activity; GO:0005504,fatty acid binding; GO:0005622,intracellular; GO:0005737,cytoplasm; GO:0005886,plasma membrane; GO:0005902,microvillus; GO:0006631,fatty acid metabolic process; GO:0008289,lipid binding; GO:0015909,long-chain fatty acid transport; GO:0036041,long-chain fatty acid binding; GO:0045179,apical cortex; GO:0050892,intestinal absorption; …	--	1.37998	2.84895e-108	5.71097e-106	up
ENSMUSG00000002250	4.0022	3.4925	3.8873	3.9767	0.6428	0.7024	0.7325	0.8108	2.3108	2.2131	2.1687	2.2501	591	401	455	564	107	78	86	96	269	261	263	264	17	28451674	28520448	+	protein_coding	Ppard	peroxisome proliferator activator receptor delta [Source:MGI Symbol%3BAcc:MGI:101884]	--	--	THR-like	-2.42287	1.79132e-105	3.53296e-103	down
ENSMUSG00000024807	39.9091	41.7255	39.9656	43.4832	20.799	19.9981	19.282	20.7005	29.6904	28.9658	30.5664	30.5779	3811	3098	3025	3988	2239	1436	1464	1585	2235	2209	2397	2320	19	6096606	6103742	+	protein_coding	Syvn1	synovial apoptosis inhibitor 1%2C synoviolin [Source:MGI Symbol%3BAcc:MGI:1921376]	K10601 Syvn1, 1200010C09Rik, AW211966, C85322, D530017H19Rik, Hrd, Hrd1; synovial apoptosis inhibitor 1, synoviolin	GO:0000151,ubiquitin ligase complex; GO:0000836,Hrd1p ubiquitin ligase complex; GO:0000839,Hrd1p ubiquitin ligase ERAD-L complex; GO:0001701,in utero embryonic development; GO:0002327,immature B cell differentiation; GO:0005515,protein binding; GO:0005654,nucleoplasm; GO:0005783,endoplasmic reticulum; GO:0005790,smooth endoplasmic reticulum; GO:0006511,ubiquitin-dependent protein catabolic proces…	--	-1.03168	6.62595e-102	1.22761e-99	down
ENSMUSG00000056749	32.2984	32.0111	33.6506	36.2441	12.7882	12.1909	12.1613	11.6834	23.4171	23.0831	24.6807	23.9289	1286	991	1062	1386	574	365	385	373	735	734	807	757	13	53121245	53135109	-	protein_coding	Nfil3	nuclear factor%2C interleukin 3%2C regulated [Source:MGI Symbol%3BAcc:MGI:109495]	K09059 Nfil3, AV225605, E4BP, E4BP4; nuclear factor, interleukin 3, regulated	GO:0000122,negative regulation of transcription by RNA polymerase II; GO:0000977,RNA polymerase II regulatory region sequence-specific DNA binding; GO:0000978,RNA polymerase II proximal promoter sequence-specific DNA binding; GO:0001227,DNA-binding transcription repressor activity, RNA polymerase II-specific; GO:0003677,DNA binding; GO:0003700,DNA-binding transcription factor activity; GO:0005515…	TF_bZIP	-1.45759	4.53223e-98	8.15002e-96	down
ENSMUSG00000037443	10.198	10.1724	9.284	10.3567	22.8385	22.6801	26.1258	22.7752	19.6745	18.9607	19.6622	21.0274	1056	819	762	1030	2666	1766	2151	1891	1606	1568	1672	1730	4	133857169	133914423	-	protein_coding	Cep85	centrosomal protein 85 [Source:MGI Symbol%3BAcc:MGI:1917262]	K16766 Cep85, 2410030J07Rik, AI173272, AI173504, Ccdc21; centrosomal protein 85	GO:0000242,pericentriolar material; GO:0000922,spindle pole; GO:0003674,molecular_function; GO:0005634,nucleus; GO:0005730,nucleolus; GO:0005737,cytoplasm; GO:0005794,Golgi apparatus; GO:0005813,centrosome; GO:0005829,cytosol; GO:0005856,cytoskeleton; GO:0006469,negative regulation of protein kinase activity; GO:0007059,chromosome segregation; GO:0046602,regulation of mitotic centrosome separation	--	1.23557	7.98719e-96	1.41547e-93	up
ENSMUSG00000055116	3.1316	3.2274	3.6693	3.3029	0.552	0.6656	0.5019	0.6074	2.7199	2.7271	2.685	2.6645	463	371	430	469	92	74	59	72	317	322	326	313	7	112806672	112913333	+	protein_coding	Arntl	aryl hydrocarbon receptor nuclear translocator-like [Source:MGI Symbol%3BAcc:MGI:1096381]	K02296 Arntl, Ar, Arnt3, BMAL1b, Bma, Bmal1, MO, MOP3, bHLHe, bHLHe5, bmal1b'; aryl hydrocarbon receptor nuclear translocator-like	GO:0000976,transcription regulatory region sequence-specific DNA binding; GO:0000978,RNA polymerase II proximal promoter sequence-specific DNA binding; GO:0000981,DNA-binding transcription factor activity, RNA polymerase II-specific; GO:0001228,DNA-binding transcription activator activity, RNA polymerase II-specific; GO:0003677,DNA binding; GO:0003700,DNA-binding transcription factor activity; GO…	bHLH	-2.5244	2.75101e-94	4.80562e-92	down
ENSMUSG00000040128	83.5515	88.4034	76.9432	88.2329	36.6915	37.7583	31.7082	37.1368	67.4754	72.7773	78.5539	78.5932	3440	2830	2511	3489	1703	1169	1038	1226	2190	2393	2656	2571	4	33245423	33290163	-	protein_coding	Pnrc1	proline-rich nuclear receptor coactivator 1 [Source:MGI Symbol%3BAcc:MGI:1917838]	K18774 Pnrc1, 5730463C12Rik, B4-2, P, PRR2, Prol2; proline-rich nuclear receptor coactivator 1	GO:0003674,molecular_function; GO:0005634,nucleus	--	-1.23524	6.47034e-93	1.11436e-90	down
ENSMUSG00000021775	3.8946	4.1984	3.513	3.6926	10.381	10.7213	11.4529	10.3009	5.4536	5.23	5.888	5.7424	414	347	296	377	1244	857	968	878	457	444	514	485	14	4230569	4265642	+	protein_coding	Nr1d2	nuclear receptor subfamily 1%2C group D%2C member 2 [Source:MGI Symbol%3BAcc:MGI:2449205]	K08531 Nr1d2, RVR, Rev-erb; nuclear receptor subfamily 1, group D, member 2	GO:0000122,negative regulation of transcription by RNA polymerase II; GO:0000978,RNA polymerase II proximal promoter sequence-specific DNA binding; GO:0000987,proximal promoter sequence-specific DNA binding; GO:0001227,DNA-binding transcription repressor activity, RNA polymerase II-specific; GO:0003677,DNA binding; GO:0003700,DNA-binding transcription factor activity; GO:0003707,steroid hormone r…	THR-like	1.48476	1.17034e-90	1.9339e-88	up
ENSMUSG00000050440	1700.14	1625.23	1671.6	1637.86	3460.16	4033.66	3718.05	3285.67	4193.13	3830.01	4000.77	3457.03	13699	10182	10676	12675	31430	24440	23820	21228	26634	24646	26473	22132	7	30641793	30643457	-	protein_coding	Hamp	hepcidin antimicrobial peptide [Source:MGI Symbol%3BAcc:MGI:1933533]	K23106 Hamp, Hamp1, Hep, Hepc, Hepc1; hepcidin antimicrobial peptide	GO:0000122,negative regulation of transcription by RNA polymerase II; GO:0002262,myeloid cell homeostasis; GO:0005179,hormone activity; GO:0005507,copper ion binding; GO:0005576,extracellular region; GO:0005615,extracellular space; GO:0005634,nucleus; GO:0006879,cellular iron ion homeostasis; GO:0007259,JAK-STAT cascade; GO:0031668,cellular response to extracellular stimulus; GO:0034760,negative …	--	1.12665	5.50587e-90	8.97677e-88	up
ENSMUSG00000035561	29.5162	27.0261	28.187	30.5247	11.6673	11.3074	10.694	12.2888	14.2692	15.2493	16.7173	13.6835	1333	949	1009	1324	594	384	384	445	508	550	620	491	4	45799022	45804604	+	protein_coding	Aldh1b1	aldehyde dehydrogenase 1 family%2C member B1 [Source:MGI Symbol%3BAcc:MGI:1919785]	K00128 Aldh1b1, 2700007F14Rik; aldehyde dehydrogenase 1 family, member B1	GO:0004029,aldehyde dehydrogenase (NAD) activity; GO:0005654,nucleoplasm; GO:0005739,mitochondrion; GO:0005829,cytosol; GO:0016491,oxidoreductase activity; GO:0016620,oxidoreductase activity, acting on the aldehyde or oxo group of donors, NAD or NADP as acceptor; GO:0043231,intracellular membrane-bounded organelle	--	-1.32817	3.68435e-86	5.77593e-84	down
ENSMUSG00000027983	5.9309	5.9426	5.8293	6.428	13.226	13.438	14.0763	14.0793	9.2476	9.675	9.4562	9.9325	611	476	476	636	1536	1041	1153	1163	751	796	800	813	3	131082090	131096876	-	protein_coding	Cyp2u1	cytochrome P450%2C family 2%2C subfamily u%2C polypeptide 1 [Source:MGI Symbol%3BAcc:MGI:1918769]	K07422 Cyp2u1, 8430436A10Rik; cytochrome P450, family 2, subfamily u, polypeptide 1	GO:0004497,monooxygenase activity; GO:0005506,iron ion binding; GO:0005737,cytoplasm; GO:0005739,mitochondrion; GO:0005743,mitochondrial inner membrane; GO:0005783,endoplasmic reticulum; GO:0006082,organic acid metabolic process; GO:0006805,xenobiotic metabolic process; GO:0008395,steroid hydroxylase activity; GO:0016020,membrane; GO:0016021,integral component of membrane; GO:0016491,oxidoreducta…	--	1.17983	3.01721e-83	4.44512e-81	up
ENSMUSG00000030004	31.5815	32.984	30.4116	33.2129	9.5259	10.5449	8.1492	9.8891	13.45	13.2762	14.7318	14.314	697	566	532	704	237	175	143	175	234	234	267	251	6	85807370	85809064	-	protein_coding	Nat8	N-acetyltransferase 8 (GCN5-related) [Source:MGI Symbol%3BAcc:MGI:1915646]	K20838 Nat8, 0610037O16Rik, ATase2, CCNAT, Cml, Cml4; N-acetyltransferase 8 (GCN5-related)	GO:0001702,gastrulation with mouth forming second; GO:0004468,lysine N-acetyltransferase activity, acting on acetyl phosphate as donor; GO:0005715,late recombination nodule; GO:0005783,endoplasmic reticulum; GO:0005789,endoplasmic reticulum membrane; GO:0005793,endoplasmic reticulum-Golgi intermediate compartment; GO:0005794,Golgi apparatus; GO:0006749,glutathione metabolic process; GO:0007162,ne…	--	-1.75222	6.72758e-83	9.79343e-81	down
ENSMUSG00000028712	0.7098	0.4956	0.8443	0.6546	6.2606	6.7695	6.3512	6.2473	7.152	5.3582	4.4205	6.0239	35	19	33	31	348	251	249	247	278	211	179	236	4	115420846	115436212	+	protein_coding	Cyp4a31	cytochrome P450%2C family 4%2C subfamily a%2C polypeptide 31 [Source:MGI Symbol%3BAcc:MGI:3028580]	K07425 Cyp4a31; cytochrome P450, family 4, subfamily a, polypeptide 31	GO:0001822,kidney development; GO:0005737,cytoplasm; GO:0008391,arachidonic acid monooxygenase activity; GO:0008392,arachidonic acid epoxygenase activity; GO:0016324,apical plasma membrane; GO:0018685,alkane 1-monooxygenase activity; GO:0019369,arachidonic acid metabolic process; GO:0043231,intracellular membrane-bounded organelle; GO:0043651,linoleic acid metabolic process; GO:0046456,icosanoid …	--	3.23945	1.3651e-80	1.91867e-78	up
ENSMUSG00000026853	3.9003	4.1904	3.9318	4.0512	9.4413	9.7835	10.191	10.2351	9.2486	10.0869	9.729	9.1404	413	345	330	412	1127	779	858	869	772	853	846	769	2	30290483	30305825	-	protein_coding	Crat	carnitine acetyltransferase [Source:MGI Symbol%3BAcc:MGI:109501]	K00624 Crat, AW107812, CA, CARAT; carnitine acetyltransferase	GO:0003997,acyl-CoA oxidase activity; GO:0004092,carnitine O-acetyltransferase activity; GO:0005739,mitochondrion; GO:0005743,mitochondrial inner membrane; GO:0005777,peroxisome; GO:0005783,endoplasmic reticulum; GO:0006629,lipid metabolic process; GO:0006631,fatty acid metabolic process; GO:0008458,carnitine O-octanoyltransferase activity; GO:0016020,membrane; GO:0016740,transferase activity; GO…	--	1.30053	2.459e-79	3.37849e-77	up
ENSMUSG00000038641	62.2461	58.6345	61.5775	53.4014	27.6784	29.3313	27.2312	29.1305	36.2569	37.8366	36.7958	38.0535	3539	2592	2775	2916	1774	1254	1231	1328	1625	1718	1718	1719	6	37507108	37545750	+	protein_coding	Akr1d1	aldo-keto reductase family 1%2C member D1 [Source:MGI Symbol%3BAcc:MGI:2384785]	K00251 Akr1d1; aldo-keto reductase family 1, member D1	GO:0004032,alditol:NADP+ 1-oxidoreductase activity; GO:0005737,cytoplasm; GO:0005829,cytosol; GO:0006629,lipid metabolic process; GO:0006699,bile acid biosynthetic process; GO:0006707,cholesterol catabolic process; GO:0007586,digestion; GO:0008202,steroid metabolic process; GO:0008207,C21-steroid hormone metabolic process; GO:0008209,androgen metabolic process; GO:0016042,lipid catabolic process;…	--	-1.05934	1.5011e-78	2.0395e-76	down
ENSMUSG00000034936	42.6732	42.9029	38.9263	45.658	17.8002	16.6477	17.1337	17.7246	27.6035	28.3533	29.2772	30.4456	1159	906	838	1191	545	340	370	386	591	615	653	657	11	101556367	101558658	+	protein_coding	Arl4d	ADP-ribosylation factor-like 4D [Source:MGI Symbol%3BAcc:MGI:1933155]	K07945 Arl4d, 1110036H21Rik, A, ARL6, AW456149, Ar, Arf4l, Arfl4, Arl5; ADP-ribosylation factor-like 4D	GO:0000166,nucleotide binding; GO:0005525,GTP binding; GO:0005634,nucleus; GO:0005737,cytoplasm; GO:0005886,plasma membrane; GO:0006886,intracellular protein transport; GO:0016020,membrane; GO:0016192,vesicle-mediated transport	--	-1.29615	2.13024e-76	2.80093e-74	down
ENSMUSG00000027533	11.6546	10.8981	10.9963	11.2733	23.5999	22.6887	23.3417	22.5053	13.391	13.2001	12.9239	13.4835	817	594	611	759	1865	1196	1301	1265	740	739	744	751	3	10077608	10081667	+	protein_coding	Fabp5	fatty acid binding protein 5%2C epidermal [Source:MGI Symbol%3BAcc:MGI:101790]	K08754 Fabp5, E-FABP, Fabpe, Kl, Klbp, PA-FABP, ma, mal1; fatty acid binding protein 5, epidermal	GO:0001972,retinoic acid binding; GO:0005324,long-chain fatty acid transporter activity; GO:0005504,fatty acid binding; GO:0005576,extracellular region; GO:0005615,extracellular space; GO:0005634,nucleus; GO:0005737,cytoplasm; GO:0006006,glucose metabolic process; GO:0006629,lipid metabolic process; GO:0006656,phosphatidylcholine biosynthetic process; GO:0008289,lipid binding; GO:0010829,negative…	--	1.03774	1.27182e-71	1.58693e-69	up
ENSMUSG00000020889	9.1614	8.9754	9.2215	10.658	23.2361	22.9371	22.2543	21.4076	9.377	10.6225	9.3839	11.1351	554	422	442	619	1584	1043	1070	1038	447	513	466	535	11	98658758	98666159	-	protein_coding	Nr1d1	nuclear receptor subfamily 1%2C group D%2C member 1 [Source:MGI Symbol%3BAcc:MGI:2444210]	K03728 Nr1d1, A530070C09Rik, R75201; nuclear receptor subfamily 1, group D, member 1	GO:0000122,negative regulation of transcription by RNA polymerase II; GO:0000785,chromatin; GO:0000976,transcription regulatory region sequence-specific DNA binding; GO:0000977,RNA polymerase II regulatory region sequence-specific DNA binding; GO:0000978,RNA polymerase II proximal promoter sequence-specific DNA binding; GO:0001222,transcription corepressor binding; GO:0001227,DNA-binding transcri…	THR-like	1.23856	4.72479e-71	5.83583e-69	up
ENSMUSG00000079494	23.0164	23.1641	24.0246	22.7825	5.1729	6.7942	5.8415	4.8914	9.0342	8.7236	8.4208	9.353	446	349	369	424	113	99	90	76	138	135	134	144	6	85794200	85797954	-	protein_coding	Nat8f5	N-acetyltransferase 8 (GCN5-related) family member 5 [Source:MGI Symbol%3BAcc:MGI:1916299]	K20838 Nat8f5, 1810018F03Rik, Cml, Cml5; N-acetyltransferase 8 (GCN5-related) family member 5	GO:0001702,gastrulation with mouth forming second; GO:0005615,extracellular space; GO:0005783,endoplasmic reticulum; GO:0005794,Golgi apparatus; GO:0007162,negative regulation of cell adhesion; GO:0007275,multicellular organism development; GO:0007368,determination of left/right symmetry; GO:0007369,gastrulation; GO:0007507,heart development; GO:0008080,N-acetyltransferase activity; GO:0016020,me…	--	-2.04413	1.21403e-69	1.45541e-67	down
ENSMUSG00000063354	17.2671	18.8787	18.5395	18.9166	7.8765	7.5816	8.3241	7.3144	8.7699	8.3284	8.9571	9.6703	1054	896	897	1109	542	348	404	358	422	406	449	469	15	76496583	76501584	-	protein_coding	Slc39a4	solute carrier family 39 (zinc transporter)%2C member 4 [Source:MGI Symbol%3BAcc:MGI:1919277]	K14710 Slc39a4, 1600025H15Rik, AU041686, AWM, AWMS2, ZIP4, zi; solute carrier family 39 (zinc transporter), member 4	GO:0005385,zinc ion transmembrane transporter activity; GO:0005768,endosome; GO:0005886,plasma membrane; GO:0005887,integral component of plasma membrane; GO:0006811,ion transport; GO:0006829,zinc ion transport; GO:0006882,cellular zinc ion homeostasis; GO:0016020,membrane; GO:0016021,integral component of membrane; GO:0016324,apical plasma membrane; GO:0030001,metal ion transport; GO:0031410,cyt…	--	-1.24233	2.00255e-69	2.37739e-67	down
ENSMUSG00000090175	12.1517	10.6084	13.4254	11.9266	2.1435	3.3988	1.9579	2.8687	2.8	3.2584	2.7444	3.5092	523	355	458	493	104	110	67	99	95	112	97	120	1	87998522	88146719	+	protein_coding	Ugt1a9	UDP glucuronosyltransferase 1 family%2C polypeptide A9 [Source:MGI Symbol%3BAcc:MGI:3576092]	K00699 Ugt1a9, A1, UDPGT, UDPGT_1-9, UGT1-09, UGT1.9, UGTP4, Ugt1a12, mUGTBr, mUGTBr/P; UDP glucuronosyltransferase 1 family, polypeptide A9	GO:0004857,enzyme inhibitor activity; GO:0005080,protein kinase C binding; GO:0005496,steroid binding; GO:0005504,fatty acid binding; GO:0005783,endoplasmic reticulum; GO:0008144,drug binding; GO:0015020,glucuronosyltransferase activity; GO:0016020,membrane; GO:0016021,integral component of membrane; GO:0016740,transferase activity; GO:0016757,transferase activity, transferring glycosyl groups; G…	--	-2.23056	6.78765e-67	7.75695e-65	down
ENSMUSG00000078817	5.2401	4.9527	5.6836	5.5543	11.6777	11.0403	11.7561	10.8079	11.1217	11.814	10.8813	10.3045	777	571	668	791	1952	1231	1386	1285	1300	1399	1325	1214	7	3267458	3298370	-	protein_coding	Nlrp12	NLR family%2C pyrin domain containing 12 [Source:MGI Symbol%3BAcc:MGI:2676630]	K20865 Nlrp12, Na, Nalp12, PYPAF7, monarch-1; NLR family, pyrin domain containing 12	GO:0000166,nucleotide binding; GO:0001818,negative regulation of cytokine production; GO:0005515,protein binding; GO:0005524,ATP binding; GO:0005634,nucleus; GO:0005737,cytoplasm; GO:0009968,negative regulation of signal transduction; GO:0031953,negative regulation of protein autophosphorylation; GO:0032088,negative regulation of NF-kappaB transcription factor activity; GO:0032692,negative regula…	--	1.07846	7.94134e-66	8.67024e-64	up
ENSMUSG00000004655	15.7668	15.8689	18.0834	16.4971	6.2027	6.6457	6.1877	6.8847	6.8308	7.0336	7.2646	8.3374	814	637	740	818	361	258	254	285	278	290	308	342	6	55313417	55325540	+	protein_coding	Aqp1	aquaporin 1 [Source:MGI Symbol%3BAcc:MGI:103201]	K09864 Aqp1, CHIP, CHIP28; aquaporin 1	GO:0003094,glomerular filtration; GO:0003097,renal water transport; GO:0005223,intracellular cGMP-activated cation channel activity; GO:0005267,potassium channel activity; GO:0005372,water transmembrane transporter activity; GO:0005634,nucleus; GO:0005737,cytoplasm; GO:0005886,plasma membrane; GO:0005887,integral component of plasma membrane; GO:0005901,caveola; GO:0005903,brush border; GO:000681…	--	-1.35654	3.95486e-64	4.16897e-62	down
ENSMUSG00000025229	8.2695	11.0216	7.0674	10.6238	0.8874	0.6208	0.7129	0.4159	2.7494	4.4675	4.5883	4.4066	248	257	168	306	30	14	17	10	65	107	113	105	19	46124124	46136765	-	protein_coding	Pitx3	paired-like homeodomain transcription factor 3 [Source:MGI Symbol%3BAcc:MGI:1100498]	K09357 Pitx3, Ptx, Ptx3, ak, aphakia; paired-like homeodomain transcription factor 3	GO:0000978,RNA polymerase II proximal promoter sequence-specific DNA binding; GO:0000981,DNA-binding transcription factor activity, RNA polymerase II-specific; GO:0001228,DNA-binding transcription activator activity, RNA polymerase II-specific; GO:0002088,lens development in camera-type eye; GO:0002089,lens morphogenesis in camera-type eye; GO:0003677,DNA binding; GO:0003700,DNA-binding transcrip…	Homeobox	-3.77427	1.35657e-63	1.40577e-61	down
ENSMUSG00000040562	20.6081	23.6205	22.6731	26.3796	6.9628	8.5038	8.1187	6.8789	8.1118	7.9311	8.6724	8.5441	680	606	593	836	259	211	213	182	211	209	235	224	3	107889018	107893769	-	protein_coding	Gstm2	glutathione S-transferase%2C mu 2 [Source:MGI Symbol%3BAcc:MGI:95861]	K00799 Gstm2, Gstb, Gstb-, Gstb-2, Gstb2; glutathione S-transferase, mu 2	GO:0004364,glutathione transferase activity; GO:0005515,protein binding; GO:0005737,cytoplasm; GO:0005829,cytosol; GO:0005886,plasma membrane; GO:0006693,prostaglandin metabolic process; GO:0006749,glutathione metabolic process; GO:0016740,transferase activity; GO:0018916,nitrobenzene metabolic process; GO:0019899,enzyme binding; GO:0032991,protein-containing complex; GO:0042178,xenobiotic catabo…	--	-1.62103	3.08461e-63	3.16963e-61	down
ENSMUSG00000061292	8.2604	8.5645	8.4333	7.7274	1.5331	1.4872	2.0458	1.7751	1.8378	2.2278	1.7022	1.8874	325	262	263	292	68	44	64	56	57	70	55	59	5	146016067	146050097	+	protein_coding	Cyp3a59	cytochrome P450%2C family 3%2C subfamily a%2C polypeptide 59 [Source:MGI Symbol%3BAcc:MGI:3769707]	--	GO:0005575,cellular_component; GO:0008202,steroid metabolic process; GO:0008390,testosterone 16-alpha-hydroxylase activity; GO:0008395,steroid hydroxylase activity; GO:0050649,testosterone 6-beta-hydroxylase activity; GO:0070330,aromatase activity; GO:0070989,oxidative demethylation	--	-2.27706	1.77937e-60	1.69986e-58	down
ENSMUSG00000031271	5.3628	5.5071	6.1888	4.8479	15.2117	17.1104	15.1888	14.3873	11.8391	12.441	11.0104	12.1126	258	206	236	224	825	619	581	555	449	478	435	463	X	137980006	137985985	-	protein_coding	Serpina7	serine (or cysteine) peptidase inhibitor%2C clade A (alpha-1 antiproteinase%2C antitrypsin)%2C member 7 [Source:MGI Symbol%3BAcc:MGI:3041197]	K20734 Serpina7, C730040N12Rik, Tbg; serine (or cysteine) peptidase inhibitor, clade A (alpha-1 antiproteinase, antitrypsin), member 7	GO:0004867,serine-type endopeptidase inhibitor activity; GO:0005576,extracellular region; GO:0005615,extracellular space; GO:0009791,post-embryonic development; GO:0010951,negative regulation of endopeptidase activity; GO:0033189,response to vitamin A; GO:0042493,response to drug; GO:0042562,hormone binding; GO:0070327,thyroid hormone transport	--	1.50099	2.93056e-59	2.71476e-57	up
ENSMUSG00000036764	2.6715	2.4563	2.8828	2.8171	7.2204	7.2868	7.0345	8.4358	7.2538	6.3202	6.88	6.8678	235	168	201	238	716	482	492	595	503	444	497	480	10	63218222	63246355	+	protein_coding	Dnajc12	DnaJ heat shock protein family (Hsp40) member C12 [Source:MGI Symbol%3BAcc:MGI:1353428]	K09532 Dnajc12, Jdp, Jdp1, mJDP, mJDP1; DnaJ heat shock protein family (Hsp40) member C12	GO:0005737,cytoplasm; GO:0008150,biological_process	--	1.4648	4.73466e-59	4.35304e-57	up
ENSMUSG00000024580	3.4781	3.3114	3.1628	2.8062	7.012	7.4285	7.5936	7.5111	6.3603	6.1367	6.3529	6.481	462	342	333	358	1050	742	802	800	666	651	693	684	18	61845495	61859396	-	protein_coding	Grpel2	GrpE-like 2%2C mitochondrial [Source:MGI Symbol%3BAcc:MGI:1334416]	K03687 Grpel2, mt-GrpE, mt-GrpE#2, mt-Grpel2; GrpE-like 2, mitochondrial	GO:0000774,adenyl-nucleotide exchange factor activity; GO:0001405,PAM complex, Tim23 associated import motor; GO:0005739,mitochondrion; GO:0005743,mitochondrial inner membrane; GO:0006457,protein folding; GO:0030150,protein import into mitochondrial matrix; GO:0042803,protein homodimerization activity; GO:0051082,unfolded protein binding; GO:0051087,chaperone binding	--	1.20872	3.43145e-58	3.04057e-56	up
ENSMUSG00000062061	2.2569	2.9907	2.5885	3.6317	16.9871	16.6441	18.8377	21.4091	3.2101	3.083	2.5817	1.8076	33	34	30	51	280	183	219	251	37	36	31	21	2	25590055	25593338	+	protein_coding	Obp2a	odorant binding protein 2A [Source:MGI Symbol%3BAcc:MGI:2387617]	--	GO:0005576,extracellular region; GO:0005615,extracellular space; GO:0008286,insulin receptor signaling pathway; GO:0010906,regulation of glucose metabolic process; GO:0032000,positive regulation of fatty acid beta-oxidation; GO:0036094,small molecule binding; GO:0042593,glucose homeostasis; GO:0045721,negative regulation of gluconeogenesis; GO:0051055,negative regulation of lipid biosynthetic pro…	--	2.6829	3.46341e-57	3.02504e-55	up
ENSMUSG00000038894	7.3714	7.5659	6.9445	6.9126	2.1059	2.8253	3.1275	2.479	4.6755	4.5143	4.9781	4.9224	916	731	684	825	295	264	309	247	458	448	508	486	8	11034681	11058458	-	protein_coding	Irs2	insulin receptor substrate 2 [Source:MGI Symbol%3BAcc:MGI:109334]	K07187 Irs2, Ir, Irs-2; insulin receptor substrate 2	GO:0002053,positive regulation of mesenchymal cell proliferation; GO:0002903,negative regulation of B cell apoptotic process; GO:0005158,insulin receptor binding; GO:0005515,protein binding; GO:0005737,cytoplasm; GO:0005829,cytosol; GO:0005886,plasma membrane; GO:0007165,signal transduction; GO:0007420,brain development; GO:0008284,positive regulation of cell proliferation; GO:0008286,insulin rec…	--	-1.46194	1.85771e-56	1.59973e-54	down
ENSMUSG00000024065	6.2616	6.0873	5.8342	6.051	2.5948	2.6518	2.5567	2.8159	4.0453	3.6142	3.1935	3.3593	807	610	596	749	377	257	262	291	411	372	338	344	17	74111129	74139089	+	protein_coding	Ehd3	EH-domain containing 3 [Source:MGI Symbol%3BAcc:MGI:1928900]	K12476 Ehd3, Ehd2; EH-domain containing 3	GO:0000166,nucleotide binding; GO:0001881,receptor recycling; GO:0005509,calcium ion binding; GO:0005515,protein binding; GO:0005524,ATP binding; GO:0005525,GTP binding; GO:0005737,cytoplasm; GO:0005768,endosome; GO:0005769,early endosome; GO:0005886,plasma membrane; GO:0005929,cilium; GO:0006897,endocytosis; GO:0008289,lipid binding; GO:0015031,protein transport; GO:0016020,membrane; GO:0016197,…	--	-1.19375	2.7036e-55	2.24895e-53	down
ENSMUSG00000020038	6.5662	6.0349	5.67	5.4249	1.7568	1.5195	1.4371	1.577	6.1649	6.3333	6.4188	4.9278	431	308	295	342	130	75	75	83	319	332	346	257	10	84967564	85020928	-	protein_coding	Cry1	cryptochrome 1 (photolyase-like) [Source:MGI Symbol%3BAcc:MGI:1270841]	K02295 Cry1, AU020726, AU021000, Ph, Phll1; cryptochrome 1 (photolyase-like)	GO:0000122,negative regulation of transcription by RNA polymerase II; GO:0000166,nucleotide binding; GO:0003677,DNA binding; GO:0003690,double-stranded DNA binding; GO:0005515,protein binding; GO:0005634,nucleus; GO:0005654,nucleoplasm; GO:0005737,cytoplasm; GO:0005739,mitochondrion; GO:0005829,cytosol; GO:0006094,gluconeogenesis; GO:0006975,DNA damage induced protein phosphorylation; GO:0007623,…	--	-1.90531	9.85056e-55	8.08407e-53	down
ENSMUSG00000085995	3.005	3.1402	2.9872	2.7866	6.3309	6.9577	6.3693	6.4079	5.718	5.5937	5.9054	5.5887	448	364	353	399	1064	780	755	766	672	666	723	662	7	48527706	48562788	+	lncRNA	Gm2788	predicted gene 2788 [Source:MGI Symbol%3BAcc:MGI:3780956]	--	GO:0003674,molecular_function; GO:0005575,cellular_component; GO:0008150,biological_process	--	1.12829	5.10916e-54	4.11019e-52	up
ENSMUSG00000021559	7.9555	7.7484	7.4938	7.7189	3.9518	3.2738	4.0903	3.9293	6.7113	6.872	6.4698	6.4739	1409	1067	1052	1313	789	436	576	558	937	972	941	911	13	60749761	60911005	+	protein_coding	Dapk1	death associated protein kinase 1 [Source:MGI Symbol%3BAcc:MGI:1916885]	K08803 Dapk1, D13Ucl, D13Ucla1, DAP-, DAP-Kinase; death associated protein kinase 1	GO:0000166,nucleotide binding; GO:0004672,protein kinase activity; GO:0004674,protein serine/threonine kinase activity; GO:0004683,calmodulin-dependent protein kinase activity; GO:0005515,protein binding; GO:0005516,calmodulin binding; GO:0005524,ATP binding; GO:0005525,GTP binding; GO:0005634,nucleus; GO:0005737,cytoplasm; GO:0005829,cytosol; GO:0005886,plasma membrane; GO:0006417,regulation of …	--	-1.0194	1.22657e-53	9.73928e-52	down
ENSMUSG00000026077	2.1348	2.3221	2.0501	2.0237	0.2167	0.2542	0.2137	0.1589	1.2664	1.024	1.358	1.3768	201	170	153	183	23	18	16	12	94	77	105	103	1	39232812	39402317	+	protein_coding	Npas2	neuronal PAS domain protein 2 [Source:MGI Symbol%3BAcc:MGI:109232]	K09026 Npas2, MO, MOP4, bHLHe, bHLHe9; neuronal PAS domain protein 2	GO:0000978,RNA polymerase II proximal promoter sequence-specific DNA binding; GO:0000981,DNA-binding transcription factor activity, RNA polymerase II-specific; GO:0003677,DNA binding; GO:0003700,DNA-binding transcription factor activity; GO:0005515,protein binding; GO:0005634,nucleus; GO:0005654,nucleoplasm; GO:0005667,transcription factor complex; GO:0005737,cytoplasm; GO:0005829,cytosol; GO:000…	bHLH	-3.33757	2.26078e-53	1.7721e-51	down
ENSMUSG00000048234	18.3419	17.1334	15.9698	18.3881	7.5229	7.6299	8.7945	7.7815	9.5071	10.0802	9.8248	10.8317	1023	743	706	985	473	320	390	348	418	449	450	480	1	39590377	39616486	-	protein_coding	Rnf149	ring finger protein 149 [Source:MGI Symbol%3BAcc:MGI:2677438]	K15704 Rnf149, 1600023E10Rik, AV037261, C76763, Gm15832, Greu, Greul4; ring finger protein 149	GO:0005515,protein binding; GO:0005737,cytoplasm; GO:0006511,ubiquitin-dependent protein catabolic process; GO:0016020,membrane; GO:0016021,integral component of membrane; GO:0016740,transferase activity; GO:0031647,regulation of protein stability; GO:0035690,cellular response to drug; GO:0043409,negative regulation of MAPK cascade; GO:0046872,metal ion binding; GO:0061630,ubiquitin protein ligas…	--	-1.14369	1.85769e-52	1.42867e-50	down
ENSMUSG00000027698	4.0296	3.6503	4.1795	3.7115	8.6786	9.5969	9.4661	8.3115	5.1486	5.9069	5.9213	5.2058	416	293	342	368	1010	745	777	688	419	487	502	427	3	27237114	27338757	+	protein_coding	Nceh1	neutral cholesterol ester hydrolase 1 [Source:MGI Symbol%3BAcc:MGI:2443191]	K14349 Nceh1, Aad, Aadacl1, B230106I24Rik, CPO, CPO-BP, Nceh; neutral cholesterol ester hydrolase 1	GO:0005783,endoplasmic reticulum; GO:0005886,plasma membrane; GO:0006470,protein dephosphorylation; GO:0006629,lipid metabolic process; GO:0006805,xenobiotic metabolic process; GO:0016020,membrane; GO:0016021,integral component of membrane; GO:0016042,lipid catabolic process; GO:0016787,hydrolase activity; GO:0017171,serine hydrolase activity; GO:0042301,phosphate ion binding; GO:0043231,intracel…	--	1.20878	2.70174e-52	2.0648e-50	up
ENSMUSG00000078452	9.2516	9.5826	9.8009	8.2724	1.3782	1.4557	2.265	1.2331	1.4782	1.238	1.935	2.1777	262	211	220	225	44	31	51	28	33	28	45	49	10	22236451	22250038	+	protein_coding	Raet1d	retinoic acid early transcript delta [Source:MGI Symbol%3BAcc:MGI:1861032]	K07987 Raet1d, RAE-1d, RAE-1delta; retinoic acid early transcript delta	GO:0005515,protein binding; GO:0005615,extracellular space; GO:0005886,plasma membrane; GO:0006955,immune response; GO:0009897,external side of plasma membrane; GO:0016020,membrane; GO:0031225,anchored component of membrane; GO:0042267,natural killer cell mediated cytotoxicity; GO:0044214,spanning component of plasma membrane; GO:0046658,anchored component of plasma membrane; GO:0046703,natural k…	--	-2.55333	9.3408e-52	7.09437e-50	down
ENSMUSG00000032932	7.7361	7.8333	8.3321	7.0702	3.4081	3.7527	3.6802	3.6029	4.6754	4.8574	4.1888	4.1702	1039	818	887	912	516	379	393	388	495	521	462	445	16	75542319	75563992	-	protein_coding	Hspa13	heat shock protein 70 family%2C member 13 [Source:MGI Symbol%3BAcc:MGI:1309463]	K09491 Hspa13, 1600002I10Rik, 60kD, AV006182, B230217N24Rik, Stc, Stch; heat shock protein 70 family, member 13	GO:0000166,nucleotide binding; GO:0005524,ATP binding; GO:0005737,cytoplasm; GO:0005739,mitochondrion; GO:0005783,endoplasmic reticulum; GO:0016887,ATPase activity; GO:0031072,heat shock protein binding; GO:0034620,cellular response to unfolded protein; GO:0042026,protein refolding; GO:0043231,intracellular membrane-bounded organelle; GO:0044183,protein binding involved in protein folding; GO:005…	--	-1.10388	7.06609e-51	5.23662e-49	down
ENSMUSG00000030827	1.1236	1.3075	1.2826	0.6128	10.3944	9.9616	12.1802	9.8092	12.8282	12.9305	15.7022	13.3337	21	19	19	11	219	140	181	147	189	193	241	198	7	45263310	45264914	-	protein_coding	Fgf21	fibroblast growth factor 21 [Source:MGI Symbol%3BAcc:MGI:1861377]	K22429 Fgf21, Fgf8c; fibroblast growth factor 21	GO:0001934,positive regulation of protein phosphorylation; GO:0005104,fibroblast growth factor receptor binding; GO:0005576,extracellular region; GO:0005615,extracellular space; GO:0005737,cytoplasm; GO:0005829,cytosol; GO:0008083,growth factor activity; GO:0008284,positive regulation of cell proliferation; GO:0008543,fibroblast growth factor receptor signaling pathway; GO:0009887,animal organ mo…	--	3.31154	9.29024e-51	6.84344e-49	up
ENSMUSG00000057933	20.4919	20.5171	22.6895	24.7121	7.9383	7.014	6.7966	8.2492	5.7035	5.7381	6.8437	8.2705	474	369	416	549	207	122	125	153	104	106	130	152	9	78238300	78263070	-	protein_coding	Gsta2	glutathione S-transferase%2C alpha 2 (Yc2) [Source:MGI Symbol%3BAcc:MGI:95863]	K00799 Gsta2, Gst2-, Gst2-2, Gstc, Gstc-, Gstc-2, Gstc2; glutathione S-transferase, alpha 2 (Yc2)	GO:0004364,glutathione transferase activity; GO:0005829,cytosol; GO:0006749,glutathione metabolic process; GO:0006805,xenobiotic metabolic process; GO:0009617,response to bacterium; GO:0016740,transferase activity; GO:0035634,response to stilbenoid; GO:0043295,glutathione binding	--	-1.55668	9.46463e-50	6.8889e-48	down
ENSMUSG00000078234	2.8287	2.4561	2.4257	2.6534	5.5562	5.3046	5.8119	5.6494	3.6793	3.1339	3.1667	3.4125	434	293	295	391	961	612	709	695	445	384	399	416	4	139687531	139695337	-	protein_coding	Klhdc7a	kelch domain containing 7A [Source:MGI Symbol%3BAcc:MGI:2444612]	--	GO:0016020,membrane; GO:0016021,integral component of membrane	--	1.1013	7.71854e-49	5.48734e-47	up
ENSMUSG00000038526	11.5254	11.7865	12.4706	12.0419	4.8101	5.0558	4.0769	5.1157	6.4472	6.1635	5.3117	6.573	576	458	494	578	271	190	162	205	254	246	218	261	3	95805080	95812003	-	protein_coding	Car14	carbonic anhydrase 14 [Source:MGI Symbol%3BAcc:MGI:1344341]	K01672 Car14, AW536446, CA-XIV, Ca14; carbonic anhydrase 14	GO:0004089,carbonate dehydratase activity; GO:0005886,plasma membrane; GO:0006730,one-carbon metabolic process; GO:0006885,regulation of pH; GO:0008270,zinc ion binding; GO:0015670,carbon dioxide transport; GO:0016020,membrane; GO:0016021,integral component of membrane; GO:0016829,lyase activity; GO:0016836,hydro-lyase activity; GO:0046872,metal ion binding	--	-1.32774	7.60183e-48	5.2222e-46	down
ENSMUSG00000022797	5.3887	5.3328	4.6914	4.2744	1.861	1.9037	1.728	1.775	2.8282	2.8432	3.2158	2.92	655	504	452	499	255	174	167	173	271	276	321	282	16	32427738	32451612	+	protein_coding	Tfrc	transferrin receptor [Source:MGI Symbol%3BAcc:MGI:98822]	K06503 Tfrc, 2610028K12Rik, CD71, E430033M20Rik, Mtv, Mtvr, Mtvr1, TFR, TFR1, TR, Trfr, p9, p90; transferrin receptor	GO:0001934,positive regulation of protein phosphorylation; GO:0003725,double-stranded RNA binding; GO:0004998,transferrin receptor activity; GO:0005381,iron ion transmembrane transporter activity; GO:0005515,protein binding; GO:0005576,extracellular region; GO:0005615,extracellular space; GO:0005634,nucleus; GO:0005737,cytoplasm; GO:0005739,mitochondrion; GO:0005768,endosome; GO:0005769,early end…	--	-1.43709	1.44751e-47	9.83341e-46	down
ENSMUSG00000055782	0.2824	0.2862	0.2267	0.3475	1.7991	1.946	2.2387	1.6009	1.4655	1.2751	1.4902	1.1309	33	26	21	39	237	171	208	150	135	119	143	105	15	91030074	91076002	-	protein_coding	Abcd2	ATP-binding cassette%2C sub-family D (ALD)%2C member 2 [Source:MGI Symbol%3BAcc:MGI:1349467]	K05676 Abcd2, A, ABC3, ABC39, AL, ALDL1, ALDR, ALDRP; ATP-binding cassette, sub-family D (ALD), member 2	GO:0000038,very long-chain fatty acid metabolic process; GO:0000166,nucleotide binding; GO:0005324,long-chain fatty acid transporter activity; GO:0005515,protein binding; GO:0005524,ATP binding; GO:0005739,mitochondrion; GO:0005777,peroxisome; GO:0005778,peroxisomal membrane; GO:0006635,fatty acid beta-oxidation; GO:0007031,peroxisome organization; GO:0009617,response to bacterium; GO:0015910,per…	--	2.71879	2.78479e-47	1.86079e-45	up
ENSMUSG00000026475	2.6541	2.1264	2.9642	2.4689	7.9892	7.5797	8.7554	8.682	7.6994	8.6623	7.4969	7.4748	122	76	108	109	414	262	320	320	279	318	283	273	1	153616095	153621214	+	protein_coding	Rgs16	regulator of G-protein signaling 16 [Source:MGI Symbol%3BAcc:MGI:108407]	K16449 Rgs16, R, Rgs14, Rgsr; regulator of G-protein signaling 16	GO:0005096,GTPase activator activity; GO:0005515,protein binding; GO:0005737,cytoplasm; GO:0007186,G protein-coupled receptor signaling pathway; GO:0009968,negative regulation of signal transduction; GO:0016020,membrane; GO:0031224,intrinsic component of membrane; GO:0043547,positive regulation of GTPase activity; GO:0045121,membrane raft	--	1.68837	3.08798e-46	2.0085e-44	up
ENSMUSG00000053219	4.3837	5.4562	4.3412	4.3434	0.6481	0.6268	0.7114	0.5879	1.2258	0.6492	1.0906	1.0382	186	180	146	177	31	20	24	20	41	22	38	35	10	22034468	22250038	+	protein_coding	Raet1e	retinoic acid early transcript 1E [Source:MGI Symbol%3BAcc:MGI:2675273]	K07987 Raet1e; retinoic acid early transcript 1E	GO:0001913,T cell mediated cytotoxicity; GO:0005615,extracellular space; GO:0005886,plasma membrane; GO:0006955,immune response; GO:0009897,external side of plasma membrane; GO:0016020,membrane; GO:0031225,anchored component of membrane; GO:0044214,spanning component of plasma membrane; GO:0046703,natural killer cell lectin-like receptor binding	--	-2.84401	3.58959e-46	2.31018e-44	down
ENSMUSG00000087579	6.1286	5.7101	5.1654	6.088	1.9748	2.1098	2.1885	1.8191	2.7105	2.7235	3.0225	3.2528	479	347	320	457	174	124	136	114	167	170	194	202	19	36591452	36683041	-	lncRNA	Hectd2os	Hectd2%2C opposite strand [Source:MGI Symbol%3BAcc:MGI:1919243]	--	GO:0003674,molecular_function; GO:0005575,cellular_component; GO:0008150,biological_process	--	-1.51803	5.19068e-46	3.32313e-44	down
ENSMUSG00000052595	15.5984	16.0008	16.1043	13.6981	7.3613	7.5007	7.0598	8.2122	13.5738	11.675	13.0299	12.6862	1156	922	946	975	615	418	416	488	793	691	793	747	19	31846164	31926395	+	protein_coding	A1cf	APOBEC1 complementation factor [Source:MGI Symbol%3BAcc:MGI:1917115]	K24978 A1cf, 1810073H04Rik, 9130016M20R, 9130016M20Rik, AC, ACF64, ACF65, ASP, Acf, MCM, MerCreMer, Tg(Myh6-cre/Esr1*)1Jmk, alpha-MHC-MerCreMer, alphaMHC-Cre-Mer-Cre, mer; APOBEC1 complementation factor	GO:0000792,heterochromatin; GO:0003676,nucleic acid binding; GO:0003723,RNA binding; GO:0003727,single-stranded RNA binding; GO:0003729,mRNA binding; GO:0005515,protein binding; GO:0005634,nucleus; GO:0005654,nucleoplasm; GO:0005737,cytoplasm; GO:0005783,endoplasmic reticulum; GO:0006397,mRNA processing; GO:0007566,embryo implantation; GO:0010609,mRNA localization resulting in posttranscriptional…	--	-1.02848	3.48944e-45	2.19943e-43	down
ENSMUSG00000063415	2.0536	2.2255	1.9312	1.9303	0.4133	0.3667	0.2511	0.3794	0.5307	0.6786	0.6252	0.8616	216	182	161	195	49	29	21	32	44	57	54	72	6	84548396	84570890	-	protein_coding	Cyp26b1	cytochrome P450%2C family 26%2C subfamily b%2C polypeptide 1 [Source:MGI Symbol%3BAcc:MGI:2176159]	K12664 Cyp26b1, CP2, CP26, P450R, P450RAI-2; cytochrome P450, family 26, subfamily b, polypeptide 1	GO:0001709,cell fate determination; GO:0001768,establishment of T cell polarity; GO:0001972,retinoic acid binding; GO:0004497,monooxygenase activity; GO:0005506,iron ion binding; GO:0005737,cytoplasm; GO:0005783,endoplasmic reticulum; GO:0006805,xenobiotic metabolic process; GO:0006954,inflammatory response; GO:0007140,male meiotic nuclear division; GO:0007283,spermatogenesis; GO:0008401,retinoic…	--	-2.51269	4.20984e-45	2.62642e-43	down
ENSMUSG00000020131	1.4966	1.062	1.0417	1.6299	5.1272	5.17	4.9544	5.6852	2.5531	2.1755	2.3251	2.9228	87	48	48	91	336	226	229	265	117	101	111	135	10	80157117	80165332	-	protein_coding	Pcsk4	proprotein convertase subtilisin/kexin type 4 [Source:MGI Symbol%3BAcc:MGI:97514]	K08671 Pcsk4, AI647044, L21221, NEC_3, NEC3, PC, PC4, SP, SPC5; proprotein convertase subtilisin/kexin type 4	GO:0001669,acrosomal vesicle; GO:0002080,acrosomal membrane; GO:0004252,serine-type endopeptidase activity; GO:0005788,endoplasmic reticulum lumen; GO:0005802,trans-Golgi network; GO:0007339,binding of sperm to zona pellucida; GO:0007340,acrosome reaction; GO:0008233,peptidase activity; GO:0008236,serine-type peptidase activity; GO:0009566,fertilization; GO:0016020,membrane; GO:0016485,protein pr…	--	1.98125	6.82004e-45	4.23327e-43	up
ENSMUSG00000022003	8.1708	8.1608	8.7214	8.2061	16.945	18.4602	16.9687	14.7994	13.6694	11.7922	12.7692	11.1524	734	570	621	708	1716	1247	1212	1066	968	846	942	796	14	75997557	76024477	-	protein_coding	Slc25a30	solute carrier family 25%2C member 30 [Source:MGI Symbol%3BAcc:MGI:1914804]	K15106 Slc25a30, 4933433D23Rik, AV025504, AV221431, AW319655, KMCP, KMCP1; solute carrier family 25, member 30	GO:0005739,mitochondrion; GO:0005743,mitochondrial inner membrane; GO:0008272,sulfate transport; GO:0015116,sulfate transmembrane transporter activity; GO:0015117,thiosulfate transmembrane transporter activity; GO:0015131,oxaloacetate transmembrane transporter activity; GO:0015140,malate transmembrane transporter activity; GO:0015141,succinate transmembrane transporter activity; GO:0015297,antipo…	--	1.01409	1.35539e-44	8.37053e-43	up
ENSMUSG00000019929	12.2024	12.4766	12.2058	11.2258	4.8323	5.8418	6.3909	4.6959	6.7335	6.0025	5.7207	5.9676	1400	1113	1110	1237	625	504	583	432	609	550	539	544	10	97315471	97354005	+	protein_coding	Dcn	decorin [Source:MGI Symbol%3BAcc:MGI:94872]	K04660 Dcn, DC, DSPG2, PG40, PGII, PGS2, SL, SLRR1B; decorin	GO:0005518,collagen binding; GO:0005539,glycosaminoglycan binding; GO:0005576,extracellular region; GO:0005589,collagen type VI trimer; GO:0005615,extracellular space; GO:0010508,positive regulation of autophagy; GO:0010596,negative regulation of endothelial cell migration; GO:0014068,positive regulation of phosphatidylinositol 3-kinase signaling; GO:0016239,positive regulation of macroautophagy;…	--	-1.14951	2.26444e-44	1.39144e-42	down
ENSMUSG00000020123	14.0645	16.3976	14.931	15.2591	6.8974	7.0709	7.4543	7.2491	13.4657	13.2679	12.8565	14.3436	738	669	621	769	408	279	311	305	557	556	554	598	10	122284404	122289357	+	protein_coding	Avpr1a	arginine vasopressin receptor 1A [Source:MGI Symbol%3BAcc:MGI:1859216]	K04226 Avpr1a, AVPR, Avpr1, V, V1a, V1aR; arginine vasopressin receptor 1A	GO:0001992,regulation of systemic arterial blood pressure by vasopressin; GO:0002125,maternal aggressive behavior; GO:0003084,positive regulation of systemic arterial blood pressure; GO:0004930,G protein-coupled receptor activity; GO:0005000,vasopressin receptor activity; GO:0005768,endosome; GO:0005886,plasma membrane; GO:0005887,integral component of plasma membrane; GO:0007165,signal transduct…	--	-1.08265	9.4419e-44	5.68747e-42	down
ENSMUSG00000044469	4.0017	3.8182	3.335	4.2767	7.5109	7.8636	7.8564	8.5918	6.7891	6.9662	7.3689	7.1761	492	365	325	505	1041	727	768	847	658	684	744	701	17	56469477	56480955	+	protein_coding	Tnfaip8l1	tumor necrosis factor%2C alpha-induced protein 8-like 1 [Source:MGI Symbol%3BAcc:MGI:1913693]	--	GO:0005515,protein binding; GO:0005737,cytoplasm; GO:0032007,negative regulation of TOR signaling; GO:0042802,identical protein binding; GO:0042981,regulation of apoptotic process	--	1.03674	4.34326e-43	2.55333e-41	up
ENSMUSG00000089960	15.8783	17.9205	18.5602	19.9152	7.347	8.2151	8.201	6.5914	11.4353	9.941	10.1412	9.5027	694	609	643	836	362	270	285	231	394	347	364	330	1	88139681	88146719	+	protein_coding	Ugt1a1	UDP glucuronosyltransferase 1 family%2C polypeptide A1 [Source:MGI Symbol%3BAcc:MGI:98898]	K00699 Ugt1a1, Gnt, Gnt1, UDPGT_1-1, UGT1A0, UGT1A01, Udpgt-, Udpgt-1a, UgtBr, UgtBr1; UDP glucuronosyltransferase 1 family, polypeptide A1	GO:0001972,retinoic acid binding; GO:0004857,enzyme inhibitor activity; GO:0005496,steroid binding; GO:0005783,endoplasmic reticulum; GO:0005887,integral component of plasma membrane; GO:0008210,estrogen metabolic process; GO:0010033,response to organic substance; GO:0015020,glucuronosyltransferase activity; GO:0016020,membrane; GO:0016021,integral component of membrane; GO:0016740,transferase ac…	--	-1.25404	1.13962e-42	6.63582e-41	down
ENSMUSG00000058921	6.4464	5.9054	6.6765	5.6046	2.3242	2.1216	2.2838	2.5559	3.4718	3.1833	3.1747	3.5588	497	354	408	415	202	123	140	158	211	196	201	218	3	10396794	10400716	-	protein_coding	Slc10a5	solute carrier family 10 (sodium/bile acid cotransporter family)%2C member 5 [Source:MGI Symbol%3BAcc:MGI:2685251]	K14343 Slc10a5, Gm405, mP5; solute carrier family 10 (sodium/bile acid cotransporter family), member 5	GO:0006811,ion transport; GO:0006814,sodium ion transport; GO:0008508,bile acid:sodium symporter activity; GO:0015293,symporter activity; GO:0015721,bile acid and bile salt transport; GO:0016020,membrane; GO:0016021,integral component of membrane	--	-1.4076	2.32663e-42	1.33568e-40	down
ENSMUSG00000017718	7.1315	7.7667	7.8726	7.6349	3.1248	3.2123	3.2369	3.2097	4.4139	4.4109	4.307	4.4878	496	420	434	510	245	168	179	179	242	245	246	248	11	117716750	117730734	+	protein_coding	Afmid	arylformamidase [Source:MGI Symbol%3BAcc:MGI:2448704]	K01432 Afmid, 9030621K19Rik, Ammd, FKF, KFA, Kf, form, formylase; arylformamidase	GO:0004061,arylformamidase activity; GO:0005634,nucleus; GO:0005737,cytoplasm; GO:0005829,cytosol; GO:0006569,tryptophan catabolic process; GO:0016787,hydrolase activity; GO:0019441,tryptophan catabolic process to kynurenine	--	-1.25119	3.18371e-42	1.81918e-40	down
ENSMUSG00000024222	1.5962	1.4515	1.3967	1.4325	3.2609	3.4806	3.1498	3.3714	2.7952	3.1292	3.246	2.8815	297	210	206	256	684	487	466	503	410	465	496	426	17	28618068	28736501	-	protein_coding	Fkbp5	FK506 binding protein 5 [Source:MGI Symbol%3BAcc:MGI:104670]	K09571 Fkbp5, D17Ertd592, D17Ertd592e, Dit, Dit1, FKBP-5, FKBP51; FK506 binding protein 5	GO:0000413,protein peptidyl-prolyl isomerization; GO:0003755,peptidyl-prolyl cis-trans isomerase activity; GO:0005515,protein binding; GO:0005528,FK506 binding; GO:0005634,nucleus; GO:0005654,nucleoplasm; GO:0005737,cytoplasm; GO:0005829,cytosol; GO:0009617,response to bacterium; GO:0016853,isomerase activity; GO:0031072,heat shock protein binding; GO:0061077,chaperone-mediated protein folding	--	1.16951	4.76231e-42	2.696e-40	up
ENSMUSG00000032724	4.4625	4.5893	3.9697	4.3828	1.7435	1.5705	2.0052	1.7674	2.9535	2.6301	3.0406	2.7711	529	423	373	499	233	140	189	168	276	249	296	261	2	103396655	103548768	+	protein_coding	Abtb2	ankyrin repeat and BTB (POZ) domain containing 2 [Source:MGI Symbol%3BAcc:MGI:2139365]	K10521 Abtb2, AW539457, BPOZ, BPOZ-2; ankyrin repeat and BTB (POZ) domain containing 2	GO:0046982,protein heterodimerization activity; GO:0097237,cellular response to toxic substance	--	-1.29793	6.28574e-41	3.43134e-39	down
ENSMUSG00000072949	1.8956	2.5049	2.2933	2.4875	6.0813	6.1987	6.189	5.7485	6.0941	6.2593	6.846	6.3568	146	150	140	184	528	359	379	355	370	385	433	389	12	84056264	84065145	+	protein_coding	Acot1	acyl-CoA thioesterase 1 [Source:MGI Symbol%3BAcc:MGI:1349396]	K01068 Acot1, ACH, ACH2, CTE-, CTE-1, CTE-I, Cte1, D12Ucl, D12Ucla1; acyl-CoA thioesterase 1	GO:0001676,long-chain fatty acid metabolic process; GO:0005737,cytoplasm; GO:0005739,mitochondrion; GO:0005829,cytosol; GO:0006629,lipid metabolic process; GO:0006631,fatty acid metabolic process; GO:0006637,acyl-CoA metabolic process; GO:0010667,negative regulation of cardiac muscle cell apoptotic process; GO:0016290,palmitoyl-CoA hydrolase activity; GO:0016787,hydrolase activity; GO:0016790,thi…	--	1.40321	9.97144e-41	5.41915e-39	up
ENSMUSG00000004951	56.1154	55.9221	47.3842	61.1507	123.46	112.561	96.5227	111.347	88.5897	92.2035	101.987	94.6037	1137	881	761	1190	2820	1715	1555	1809	1415	1492	1697	1523	5	135916773	135918417	+	protein_coding	Hspb1	heat shock protein 1 [Source:MGI Symbol%3BAcc:MGI:96240]	K04455 Hspb1, 27kDa, Hsp, Hsp25; heat shock protein 1	GO:0000502,proteasome complex; GO:0001932,regulation of protein phosphorylation; GO:0005080,protein kinase C binding; GO:0005622,intracellular; GO:0005634,nucleus; GO:0005737,cytoplasm; GO:0005856,cytoskeleton; GO:0005886,plasma membrane; GO:0006469,negative regulation of protein kinase activity; GO:0006986,response to unfolded protein; GO:0008426,protein kinase C inhibitor activity; GO:0010976,p…	--	1.00836	9.55643e-40	5.0807e-38	up
ENSMUSG00000050423	2.7387	3.3038	2.5974	3.2252	0.4021	0.3768	0.095	0.2827	0.7907	0.8751	0.667	1.2837	145	136	109	164	24	15	4	12	33	37	29	54	13	36142822	36154371	+	protein_coding	Ppp1r3g	protein phosphatase 1%2C regulatory subunit 3G [Source:MGI Symbol%3BAcc:MGI:1923737]	--	GO:0000164,protein phosphatase type 1 complex; GO:0005737,cytoplasm; GO:0005979,regulation of glycogen biosynthetic process; GO:0008157,protein phosphatase 1 binding; GO:0019903,protein phosphatase binding; GO:0042593,glucose homeostasis; GO:0045725,positive regulation of glycogen biosynthetic process; GO:2000467,positive regulation of glycogen (starch) synthase activity; GO:2001069,glycogen bind…	--	-3.32237	1.88093e-39	9.91379e-38	down
ENSMUSG00000001665	5.8936	6.3025	5.7813	6.9914	2.5377	2.6067	2.4153	2.4776	2.2513	2.1061	2.0482	1.5669	445	370	346	507	216	148	145	150	134	127	127	94	10	75609949	75617248	-	protein_coding	Gstt3	glutathione S-transferase%2C theta 3 [Source:MGI Symbol%3BAcc:MGI:2143526]	K00799 Gstt3, AI118089; glutathione S-transferase, theta 3	GO:0004364,glutathione transferase activity; GO:0005737,cytoplasm; GO:0006749,glutathione metabolic process; GO:0016740,transferase activity	--	-1.31612	1.91627e-38	9.80424e-37	down
ENSMUSG00000057425	3.8955	3.559	3.2539	2.9371	8.7701	11.3971	9.9678	10.8223	2.556	1.9511	1.603	2.0626	145	103	96	105	368	319	295	323	75	58	49	61	5	87388352	87402663	-	protein_coding	Ugt2b37	UDP glucuronosyltransferase 2 family%2C polypeptide B37 [Source:MGI Symbol%3BAcc:MGI:2148239]	K00699 Ugt2b37, 0610033E06Rik; UDP glucuronosyltransferase 2 family, polypeptide B37	GO:0005640,nuclear outer membrane; GO:0005743,mitochondrial inner membrane; GO:0005783,endoplasmic reticulum; GO:0008194,UDP-glycosyltransferase activity; GO:0015020,glucuronosyltransferase activity; GO:0043231,intracellular membrane-bounded organelle	--	1.57768	3.44482e-38	1.74785e-36	up
ENSMUSG00000019916	4.3908	4.0405	3.823	4.2497	1.3276	1.2172	1.5556	1.5888	2.479	2.3076	2.1839	2.335	355	254	245	330	121	74	100	103	158	149	145	150	10	59159118	59209126	+	protein_coding	P4ha1	procollagen-proline%2C 2-oxoglutarate 4-dioxygenase (proline 4-hydroxylase)%2C alpha 1 polypeptide [Source:MGI Symbol%3BAcc:MGI:97463]	K00472 P4ha1, AL022634, P4, P4ha; procollagen-proline, 2-oxoglutarate 4-dioxygenase (proline 4-hydroxylase), alpha 1 polypeptide	GO:0004656,procollagen-proline 4-dioxygenase activity; GO:0005506,iron ion binding; GO:0005739,mitochondrion; GO:0005783,endoplasmic reticulum; GO:0016222,procollagen-proline 4-dioxygenase complex; GO:0016491,oxidoreductase activity; GO:0016702,oxidoreductase activity, acting on single donors with incorporation of molecular oxygen, incorporation of two atoms of oxygen; GO:0016705,oxidoreductase a…	--	-1.54359	1.71891e-37	8.54425e-36	down
ENSMUSG00000042363	6.9988	6.3137	6.8954	6.7464	2.9507	3.2724	2.9393	3.038	5.3176	6.2243	5.7219	5.8673	566	397	442	524	269	199	189	197	339	402	380	377	11	20773576	20781056	-	protein_coding	Lgalsl	lectin%2C galactoside binding-like [Source:MGI Symbol%3BAcc:MGI:1916114]	--	GO:0003674,molecular_function; GO:0008150,biological_process; GO:0030246,carbohydrate binding; GO:0062023,collagen-containing extracellular matrix	--	-1.14864	2.3716e-37	1.16935e-35	down
ENSMUSG00000066687	1.9649	2.4527	2.1143	2.0759	0.4785	0.4867	0.5693	0.6006	1.6983	1.5558	1.5599	1.3456	204	198	174	207	56	38	47	50	139	129	133	111	9	48565597	48747522	-	protein_coding	Zbtb16	zinc finger and BTB domain containing 16 [Source:MGI Symbol%3BAcc:MGI:103222]	K10055 Zbtb16, AI467657, PL, PLZF, Zfp14, Zfp145, lu; zinc finger and BTB domain containing 16	GO:0000122,negative regulation of transcription by RNA polymerase II; GO:0000978,RNA polymerase II proximal promoter sequence-specific DNA binding; GO:0000981,DNA-binding transcription factor activity, RNA polymerase II-specific; GO:0001227,DNA-binding transcription repressor activity, RNA polymerase II-specific; GO:0001501,skeletal system development; GO:0001823,mesonephros development; GO:00036…	ZBTB	-2.01711	9.09149e-37	4.44683e-35	down
ENSMUSG00000023232	3.8179	3.3582	4.014	4.0666	10.5106	8.9874	9.4381	9.222	9.0741	9.7811	9.5655	10.3009	174	119	145	178	540	308	342	337	326	356	358	373	4	130147288	130172998	-	protein_coding	Serinc2	serine incorporator 2 [Source:MGI Symbol%3BAcc:MGI:1919132]	K24176 Serinc2, 2310004K20Rik, AW121759, FKSG8, FKSG84, TDE2, Tde2l; serine incorporator 2	GO:0006658,phosphatidylserine metabolic process; GO:0006665,sphingolipid metabolic process; GO:0016020,membrane; GO:0016021,integral component of membrane; GO:1904219,positive regulation of CDP-diacylglycerol-serine O-phosphatidyltransferase activity; GO:1904222,positive regulation of serine C-palmitoyltransferase activity	--	1.32309	1.06428e-35	5.14389e-34	up
ENSMUSG00000025004	5.0459	5.044	5.2945	4.7336	1.3074	0.6312	0.6912	1.3396	0.3803	0.4066	0.4259	0.786	202	157	168	182	59	19	22	43	12	13	14	25	19	39755515	39801258	-	protein_coding	Cyp2c40	cytochrome P450%2C family 2%2C subfamily c%2C polypeptide 40 [Source:MGI Symbol%3BAcc:MGI:1306815]	K07413 Cyp2c40, AI265721, AI662255; cytochrome P450, family 2, subfamily c, polypeptide 40	GO:0004497,monooxygenase activity; GO:0005506,iron ion binding; GO:0005737,cytoplasm; GO:0005783,endoplasmic reticulum; GO:0006082,organic acid metabolic process; GO:0006629,lipid metabolic process; GO:0006805,xenobiotic metabolic process; GO:0008392,arachidonic acid epoxygenase activity; GO:0008395,steroid hydroxylase activity; GO:0008404,arachidonic acid 14,15-epoxygenase activity; GO:0016020,m…	--	-2.31144	4.9667e-35	2.36314e-33	down
ENSMUSG00000025279	5.8876	6.4796	6.0569	6.1404	2.9618	3.1134	2.5221	3.08	3.5714	3.3768	3.5726	3.3693	596	510	486	597	338	237	203	250	285	273	297	271	14	14475200	14505240	+	protein_coding	Dnase1l3	deoxyribonuclease 1-like 3 [Source:MGI Symbol%3BAcc:MGI:1314633]	K11995 Dnase1l3, DNase, DNasegamma, Dhp2, Lsd; deoxyribonuclease 1-like 3	GO:0000737,DNA catabolic process, endonucleolytic; GO:0002283,neutrophil activation involved in immune response; GO:0002673,regulation of acute inflammatory response; GO:0003677,DNA binding; GO:0004518,nuclease activity; GO:0004519,endonuclease activity; GO:0004520,endodeoxyribonuclease activity; GO:0004530,deoxyribonuclease I activity; GO:0004536,deoxyribonuclease activity; GO:0005576,extracellu…	--	-1.07251	8.91476e-35	4.20887e-33	down
ENSMUSG00000035372	6.2117	6.3467	5.8981	6.1972	12.6715	12.0023	13.9372	12.6056	9.4722	9.3227	9.488	9.7793	287	228	216	275	660	417	512	467	345	344	360	359	19	3758293	3767881	+	protein_coding	1810055G02Rik	RIKEN cDNA 1810055G02 gene [Source:MGI Symbol%3BAcc:MGI:1919306]	--	GO:0003674,molecular_function; GO:0005654,nucleoplasm; GO:0005794,Golgi apparatus; GO:0005886,plasma membrane; GO:0008150,biological_process; GO:0016020,membrane; GO:0016021,integral component of membrane; GO:0043231,intracellular membrane-bounded organelle	--	1.05312	1.49711e-34	6.96069e-33	up
ENSMUSG00000021418	1.2371	1.481	1.2662	1.1017	3.5268	3.6731	3.6598	2.8431	3.8097	2.9324	3.6665	3.6232	159	148	129	136	511	355	374	293	386	301	387	370	13	36077455	36090342	-	protein_coding	Rpp40	ribonuclease P 40 subunit [Source:MGI Symbol%3BAcc:MGI:1346084]	K14530 Rpp40, D8Bwg1265e, Rn, Rnasep1; ribonuclease P 40 subunit	GO:0000171,ribonuclease MRP activity; GO:0000172,ribonuclease MRP complex; GO:0000447,endonucleolytic cleavage in ITS1 to separate SSU-rRNA from 5.8S rRNA and LSU-rRNA from tricistronic rRNA transcript (SSU-rRNA, 5.8S rRNA, LSU-rRNA); GO:0001682,tRNA 5'-leader removal; GO:0004526,ribonuclease P activity; GO:0005634,nucleus; GO:0005655,nucleolar ribonuclease P complex; GO:0006364,rRNA processing; …	--	1.43586	2.56757e-34	1.17589e-32	up
ENSMUSG00000010307	3.2628	3.1907	3.6742	3.2007	9.0179	8.965	8.9873	8.6093	6.9098	6.0777	6.6657	6.6859	121	92	108	114	377	250	265	256	202	180	203	197	7	46700349	46704525	+	protein_coding	Tmem86a	transmembrane protein 86A [Source:MGI Symbol%3BAcc:MGI:1915143]	--	GO:0016020,membrane; GO:0016021,integral component of membrane; GO:0047408,alkenylglycerophosphocholine hydrolase activity; GO:0047409,alkenylglycerophosphoethanolamine hydrolase activity	--	1.41851	3.56345e-34	1.61385e-32	up
ENSMUSG00000046402	11.2628	10.5618	10.5057	10.9876	5.5485	5.1797	4.9952	4.8815	5.2817	5.742	5.9111	5.9406	587	428	434	550	326	203	207	204	217	239	253	246	9	98305014	98328628	+	protein_coding	Rbp1	retinol binding protein 1%2C cellular [Source:MGI Symbol%3BAcc:MGI:97876]	--	GO:0002138,retinoic acid biosynthetic process; GO:0005501,retinoid binding; GO:0005654,nucleoplasm; GO:0005737,cytoplasm; GO:0005811,lipid droplet; GO:0005829,cytosol; GO:0006776,vitamin A metabolic process; GO:0008289,lipid binding; GO:0016918,retinal binding; GO:0019841,retinol binding; GO:0030852,regulation of granulocyte differentiation; GO:0033189,response to vitamin A; GO:0042572,retinol me…	--	-1.06907	5.55031e-34	2.48605e-32	down
ENSMUSG00000030237	3.0226	2.7447	2.9326	2.5854	1.1752	0.8651	0.8082	1.0587	0.9259	0.7748	0.7535	0.9086	381	269	293	313	167	82	81	107	92	78	78	91	6	141751166	141801925	-	protein_coding	Slco1a4	solute carrier organic anion transporter family%2C member 1a4 [Source:MGI Symbol%3BAcc:MGI:1351896]	K03460 Slco1a4, AI785519, Oa, Oat, Oatp1a4, Oatp2, Slc2, Slc21a5; solute carrier organic anion transporter family, member 1a4	GO:0005215,transporter activity; GO:0005886,plasma membrane; GO:0005887,integral component of plasma membrane; GO:0006811,ion transport; GO:0006820,anion transport; GO:0008514,organic anion transmembrane transporter activity; GO:0009925,basal plasma membrane; GO:0015125,bile acid transmembrane transporter activity; GO:0015347,sodium-independent organic anion transmembrane transporter activity; GO…	--	-1.51677	6.62231e-34	2.94464e-32	down
ENSMUSG00000029314	0.2906	0.3551	0.3666	0.2269	2.088	2.1641	2.3391	1.6309	2.3224	1.9103	1.8755	2.0299	20	19	20	15	162	112	128	90	126	105	106	111	5	100993579	101046968	+	protein_coding	Gpat3	glycerol-3-phosphate acyltransferase 3 [Source:MGI Symbol%3BAcc:MGI:3603816]	K13506 Gpat3, 1-AGPAT, 1-AGPAT_9, 4933407I02Rik, 4933408F15, A230097K15Rik, AGPAT_10, Agp, Agpat9, GPAT-3, mGPAT3; glycerol-3-phosphate acyltransferase 3	GO:0003841,1-acylglycerol-3-phosphate O-acyltransferase activity; GO:0004366,glycerol-3-phosphate O-acyltransferase activity; GO:0005515,protein binding; GO:0005783,endoplasmic reticulum; GO:0005789,endoplasmic reticulum membrane; GO:0006072,glycerol-3-phosphate metabolic process; GO:0006629,lipid metabolic process; GO:0008654,phospholipid biosynthetic process; GO:0016020,membrane; GO:0016021,int…	--	2.74796	3.69709e-32	1.5807e-30	up
ENSMUSG00000020926	2.4863	2.5051	2.2195	2.7663	0.5972	0.8714	0.6886	0.9851	1.3322	1.2251	0.9618	1.0958	277	217	196	296	75	73	61	88	117	109	88	97	11	102652265	102671088	+	protein_coding	Adam11	a disintegrin and metallopeptidase domain 11 [Source:MGI Symbol%3BAcc:MGI:1098667]	K16067 Adam11, AW060611, Mdc; a disintegrin and metallopeptidase domain 11	GO:0004222,metalloendopeptidase activity; GO:0005515,protein binding; GO:0006508,proteolysis; GO:0008237,metallopeptidase activity; GO:0016020,membrane; GO:0016021,integral component of membrane	--	-1.68833	9.65355e-32	4.04259e-30	down
ENSMUSG00000070985	12.1949	13.5623	11.9161	11.0541	5.7058	5.3104	5.9546	5.6959	10.4952	9.3715	10.6278	10.4129	510	441	395	444	269	167	198	191	346	313	365	346	4	49447105	49473912	-	protein_coding	Acnat1	acyl-coenzyme A amino acid N-acyltransferase 1 [Source:MGI Symbol%3BAcc:MGI:2140197]	K00659 Acnat1, AI132189; acyl-coenzyme A amino acid N-acyltransferase 1	GO:0005777,peroxisome; GO:0006629,lipid metabolic process; GO:0006631,fatty acid metabolic process; GO:0006637,acyl-CoA metabolic process; GO:0016410,N-acyltransferase activity; GO:0016740,transferase activity; GO:0016746,transferase activity, transferring acyl groups; GO:0016790,thiolester hydrolase activity; GO:0047617,acyl-CoA hydrolase activity	--	-1.10232	9.85556e-31	3.93836e-29	down
ENSMUSG00000023067	4.4683	4.439	4.6977	4.369	1.6134	1.6569	1.8192	2.0183	5.2322	4.3935	5.2841	5.083	312	241	260	293	127	87	101	113	288	245	303	282	17	29309950	29319701	+	protein_coding	Cdkn1a	cyclin-dependent kinase inhibitor 1A (P21) [Source:MGI Symbol%3BAcc:MGI:104556]	K06625 Cdkn1a, CAP, CAP20, CDK, CDKI, CI, CIP1, Cdkn, Cdkn1, P2, P21, SD, SDI1, Waf, Waf1, mda, mda6, p21C, p21Cip1, p21W, p21WAF; cyclin-dependent kinase inhibitor 1A (P21)	GO:0000079,regulation of cyclin-dependent protein serine/threonine kinase activity; GO:0000082,G1/S transition of mitotic cell cycle; GO:0000086,G2/M transition of mitotic cell cycle; GO:0000307,cyclin-dependent protein kinase holoenzyme complex; GO:0004860,protein kinase inhibitor activity; GO:0004861,cyclin-dependent protein serine/threonine kinase inhibitor activity; GO:0005515,protein binding…	--	-1.34533	5.79163e-30	2.26987e-28	down
ENSMUSG00000031010	3.7898	3.9307	4.3633	3.1082	1.8114	1.65	2.075	1.9648	2.7833	2.7897	2.6512	2.6849	1121	904	1023	883	604	367	488	466	649	659	644	631	X	12937737	13039567	+	protein_coding	Usp9x	ubiquitin specific peptidase 9%2C X chromosome [Source:MGI Symbol%3BAcc:MGI:894681]	K11840 Usp9x, 5730589N07Rik, AA407302, AA407699, AL022658, AL022749, Dffr, Dffrx, FAF-X, Fa, Fafl; ubiquitin specific peptidase 9, X chromosome	GO:0001701,in utero embryonic development; GO:0001764,neuron migration; GO:0004197,cysteine-type endopeptidase activity; GO:0004843,thiol-dependent ubiquitin-specific protease activity; GO:0005515,protein binding; GO:0005634,nucleus; GO:0005737,cytoplasm; GO:0005829,cytosol; GO:0006508,proteolysis; GO:0006511,ubiquitin-dependent protein catabolic process; GO:0007049,cell cycle; GO:0007059,chromos…	--	-1.01997	3.2002e-29	1.22288e-27	down
ENSMUSG00000025002	2.423	3.4116	2.8317	2.8415	0.2263	0.2374	0.1925	0.5726	0.3559	0.3513	0.3416	0.5778	95	104	88	107	10	7	6	18	11	11	11	18	19	38995463	39031137	+	protein_coding	Cyp2c55	cytochrome P450%2C family 2%2C subfamily c%2C polypeptide 55 [Source:MGI Symbol%3BAcc:MGI:1919332]	K07413 Cyp2c55, 2010318C06Rik; cytochrome P450, family 2, subfamily c, polypeptide 55	GO:0004497,monooxygenase activity; GO:0005506,iron ion binding; GO:0005737,cytoplasm; GO:0005783,endoplasmic reticulum; GO:0006082,organic acid metabolic process; GO:0006805,xenobiotic metabolic process; GO:0008392,arachidonic acid epoxygenase activity; GO:0008395,steroid hydroxylase activity; GO:0008401,retinoic acid 4-hydroxylase activity; GO:0016020,membrane; GO:0016491,oxidoreductase activity…	--	-3.24825	1.10412e-28	4.16705e-27	down
ENSMUSG00000021250	3.137	3.0885	3.5755	3.4915	0.6525	0.8343	0.6258	0.9443	3.5128	3.4674	2.4237	2.9952	145	111	131	155	34	29	23	35	128	128	92	110	12	85520664	85524047	+	protein_coding	Fos	FBJ osteosarcoma oncogene [Source:MGI Symbol%3BAcc:MGI:95574]	K04379 Fos, D12Rfj, D12Rfj1, c-f, c-fos, cF, cFos; FBJ osteosarcoma oncogene	GO:0000976,transcription regulatory region sequence-specific DNA binding; GO:0000978,RNA polymerase II proximal promoter sequence-specific DNA binding; GO:0000979,RNA polymerase II core promoter sequence-specific DNA binding; GO:0000981,DNA-binding transcription factor activity, RNA polymerase II-specific; GO:0001102,RNA polymerase II activating transcription factor binding; GO:0001228,DNA-bindin…	TF_bZIP	-2.13563	2.51042e-28	9.30225e-27	down
ENSMUSG00000041577	5.1095	5.9017	5.3807	5.2321	2.3973	2.658	2.1598	2.1241	3.7497	3.7894	3.0167	3.1711	363	326	303	357	192	142	122	121	210	215	176	179	1	133838042	133849152	-	protein_coding	Prelp	proline arginine-rich end leucine-rich repeat [Source:MGI Symbol%3BAcc:MGI:2151110]	K08125 Prelp, 7330409J17Rik, S, SLRR2A; proline arginine-rich end leucine-rich repeat	GO:0005201,extracellular matrix structural constituent; GO:0005576,extracellular region; GO:0005615,extracellular space; GO:0007569,cell aging; GO:0008201,heparin binding; GO:0030021,extracellular matrix structural constituent conferring compression resistance; GO:0062023,collagen-containing extracellular matrix	--	-1.20918	5.68454e-28	2.06877e-26	down
ENSMUSG00000019577	2.5072	1.9944	2.5964	2.4445	0.5271	0.6746	0.4739	0.7049	1.8385	1.5244	2.0825	1.6599	173	107	142	162	41	35	26	39	100	84	118	91	6	5483351	5496309	-	protein_coding	Pdk4	pyruvate dehydrogenase kinase%2C isoenzyme 4 [Source:MGI Symbol%3BAcc:MGI:1351481]	K00898 Pdk4, AV005916; pyruvate dehydrogenase kinase, isoenzyme 4	GO:0000166,nucleotide binding; GO:0004672,protein kinase activity; GO:0004712,protein serine/threonine/tyrosine kinase activity; GO:0004740,pyruvate dehydrogenase (acetyl-transferring) kinase activity; GO:0005524,ATP binding; GO:0005739,mitochondrion; GO:0005743,mitochondrial inner membrane; GO:0005975,carbohydrate metabolic process; GO:0006006,glucose metabolic process; GO:0006468,protein phosph…	--	-2.01768	2.30709e-27	8.10662e-26	down
ENSMUSG00000031776	1.6707	1.9385	1.3746	1.5505	4.4622	4.7575	4.3395	4.4617	2.3728	2.9333	2.6094	3.0627	92	83	60	82	277	197	190	197	103	129	118	134	8	95393228	95401053	+	protein_coding	Arl2bp	ADP-ribosylation factor-like 2 binding protein [Source:MGI Symbol%3BAcc:MGI:1349429]	K16742 Arl2bp, 1700010P10Rik, 1700027H16Rik, 6330544B05Rik, AI482273, AI849834, BA, BART, Bar, Bart1; ADP-ribosylation factor-like 2 binding protein	GO:0003713,transcription coactivator activity; GO:0005096,GTPase activator activity; GO:0005515,protein binding; GO:0005634,nucleus; GO:0005737,cytoplasm; GO:0005739,mitochondrion; GO:0005758,mitochondrial intermembrane space; GO:0005813,centrosome; GO:0005856,cytoskeleton; GO:0005929,cilium; GO:0030496,midbody; GO:0030695,GTPase regulator activity; GO:0042531,positive regulation of tyrosine phos…	--	1.46377	7.63549e-27	2.64495e-25	up
ENSMUSG00000047496	1.3538	1.327	1.2942	1.0308	2.5923	2.6093	2.5503	2.9231	2.4058	1.725	2.0697	1.8915	227	173	172	166	490	329	340	393	318	231	285	252	1	105204639	105284435	-	protein_coding	Rnf152	ring finger protein 152 [Source:MGI Symbol%3BAcc:MGI:2443787]	K15705 Rnf152, A930029B02Rik; ring finger protein 152	GO:0000209,protein polyubiquitination; GO:0004842,ubiquitin-protein transferase activity; GO:0005515,protein binding; GO:0005764,lysosome; GO:0005765,lysosomal membrane; GO:0006915,apoptotic process; GO:0010508,positive regulation of autophagy; GO:0016020,membrane; GO:0016021,integral component of membrane; GO:0016740,transferase activity; GO:0031267,small GTPase binding; GO:0031301,integral comp…	--	1.09244	1.77065e-26	6.03105e-25	up
ENSMUSG00000070436	7.7482	7.1792	5.9124	7.8071	2.8823	2.1051	3.1173	3.1431	3.5141	4.1468	3.5762	3.5128	372	268	225	360	156	76	119	121	133	159	141	134	7	98994583	99002446	-	protein_coding	Serpinh1	serine (or cysteine) peptidase inhibitor%2C clade H%2C member 1 [Source:MGI Symbol%3BAcc:MGI:88283]	K09501 Serpinh1, BERF-1, Cbp, Cbp1, Cbp2, Hsp, Hsp47, J6, Ser, Serpinh2, co, gp4, gp46; serine (or cysteine) peptidase inhibitor, clade H, member 1	GO:0003433,chondrocyte development involved in endochondral bone morphogenesis; GO:0004867,serine-type endopeptidase inhibitor activity; GO:0005515,protein binding; GO:0005518,collagen binding; GO:0005615,extracellular space; GO:0005737,cytoplasm; GO:0005783,endoplasmic reticulum; GO:0005793,endoplasmic reticulum-Golgi intermediate compartment; GO:0010951,negative regulation of endopeptidase acti…	--	-1.34952	2.35195e-26	7.94465e-25	down
ENSMUSG00000052632	2.0538	1.8424	2.0563	1.9481	0.7845	0.6804	0.9008	0.6472	1.5576	1.3728	1.7355	1.435	281	196	223	256	121	70	98	71	168	150	195	156	12	21040460	21320172	+	protein_coding	Asap2	ArfGAP with SH3 domain%2C ankyrin repeat and PH domain 2 [Source:MGI Symbol%3BAcc:MGI:2685438]	K12488 Asap2, 6530401G17Rik, Ddef2, Gm1523, Gm592, PAG3, PAP; ArfGAP with SH3 domain, ankyrin repeat and PH domain 2	GO:0005096,GTPase activator activity; GO:0005575,cellular_component; GO:0005737,cytoplasm; GO:0005794,Golgi apparatus; GO:0005886,plasma membrane; GO:0016020,membrane; GO:0046872,metal ion binding	--	-1.38864	5.36342e-26	1.78217e-24	down
ENSMUSG00000034220	1.6965	1.8647	2.1154	2.1258	4.4271	3.83	4.1308	4.1946	2.5649	3.0875	2.7023	3.1407	172	147	170	207	506	292	333	341	205	250	225	253	1	92759367	92788501	+	protein_coding	Gpc1	glypican 1 [Source:MGI Symbol%3BAcc:MGI:1194891]	K08107 Gpc1, AI462976; glypican 1	GO:0005507,copper ion binding; GO:0005654,nucleoplasm; GO:0005768,endosome; GO:0005796,Golgi lumen; GO:0005829,cytosol; GO:0005886,plasma membrane; GO:0009966,regulation of signal transduction; GO:0009986,cell surface; GO:0014037,Schwann cell differentiation; GO:0016020,membrane; GO:0016477,cell migration; GO:0017134,fibroblast growth factor binding; GO:0030200,heparan sulfate proteoglycan catabo…	--	1.09147	1.58748e-25	5.14898e-24	up
ENSMUSG00000025240	6.3299	6.828	6.2685	6.1229	2.5841	3.6929	2.842	2.971	3.609	4.2613	3.1661	3.7692	465	390	365	432	214	204	166	175	209	250	191	220	9	123358824	123421665	+	protein_coding	Sacm1l	SAC1 suppressor of actin mutations 1-like (yeast) [Source:MGI Symbol%3BAcc:MGI:1933169]	K21797 Sacm1l, SA, SAC1, Sac1p, mKIAA0851; SAC1 suppressor of actin mutations 1-like (yeast)	GO:0000139,Golgi membrane; GO:0004438,phosphatidylinositol-3-phosphatase activity; GO:0005783,endoplasmic reticulum; GO:0005789,endoplasmic reticulum membrane; GO:0005794,Golgi apparatus; GO:0016020,membrane; GO:0016021,integral component of membrane; GO:0016787,hydrolase activity; GO:0016791,phosphatase activity; GO:0030176,integral component of endoplasmic reticulum membrane; GO:0032281,AMPA gl…	--	-1.08951	1.94344e-25	6.27028e-24	down
ENSMUSG00000046179	1.0844	1.1422	1.0379	1.2848	2.579	3.2075	2.6102	2.8215	2.4548	1.9314	1.9239	2.059	116	95	88	132	311	258	222	242	207	165	169	175	7	48516177	48531344	-	protein_coding	E2f8	E2F transcription factor 8 [Source:MGI Symbol%3BAcc:MGI:1922038]	K09391 E2f8, 4432406C08Rik, AA410048; E2F transcription factor 8	GO:0000122,negative regulation of transcription by RNA polymerase II; GO:0000978,RNA polymerase II proximal promoter sequence-specific DNA binding; GO:0000981,DNA-binding transcription factor activity, RNA polymerase II-specific; GO:0000987,proximal promoter sequence-specific DNA binding; GO:0001217,bacterial-type RNA polymerase transcriptional repressor activity, sequence-specific DNA binding; G…	E2F	1.29464	5.46949e-25	1.7329e-23	up
ENSMUSG00000028957	0.1006	0.0954	0.0334	0.0441	0.5356	0.4437	0.6394	0.5416	0.0873	0.0796	0.0967	0.16	19	14	5	8	114	63	96	82	13	12	15	24	4	151088109	151129122	-	protein_coding	Per3	period circadian clock 3 [Source:MGI Symbol%3BAcc:MGI:1277134]	K21945 Per3, 2810049O06Rik, mPe, mPer3; period circadian clock 3	GO:0000122,negative regulation of transcription by RNA polymerase II; GO:0000976,transcription regulatory region sequence-specific DNA binding; GO:0001222,transcription corepressor binding; GO:0005515,protein binding; GO:0005634,nucleus; GO:0005737,cytoplasm; GO:0007623,circadian rhythm; GO:0019900,kinase binding; GO:0031625,ubiquitin protein ligase binding; GO:0032922,circadian regulation of gen…	--	2.97161	5.47023e-25	1.7329e-23	up
ENSMUSG00000029591	1.0795	1.2926	1.1271	1.2015	2.5755	2.6359	2.8206	3.0175	2.42	2.4936	2.187	2.3307	116	108	96	124	312	213	241	260	205	214	193	199	5	114268447	114277384	+	protein_coding	Ung	uracil DNA glycosylase [Source:MGI Symbol%3BAcc:MGI:109352]	K03648 Ung, UNG1, UNG2; uracil DNA glycosylase	GO:0003684,damaged DNA binding; GO:0004844,uracil DNA N-glycosylase activity; GO:0005634,nucleus; GO:0005654,nucleoplasm; GO:0005739,mitochondrion; GO:0006281,DNA repair; GO:0006284,base-excision repair; GO:0006974,cellular response to DNA damage stimulus; GO:0016446,somatic hypermutation of immunoglobulin genes; GO:0016447,somatic recombination of immunoglobulin gene segments; GO:0016787,hydrola…	--	1.23193	7.0835e-25	2.2324e-23	up
ENSMUSG00000034845	15.2114	13.8989	13.214	17.6778	8.1324	6.8792	6.9569	7.5372	7.699	8.2409	8.3884	7.9932	594	422	409	663	358	202	216	236	237	257	269	248	8	71950409	71964396	-	protein_coding	Plvap	plasmalemma vesicle associated protein [Source:MGI Symbol%3BAcc:MGI:1890497]	K17309 Plvap, MECA3, MECA32, PV, Pv1; plasmalemma vesicle associated protein	GO:0000165,MAPK cascade; GO:0002693,positive regulation of cellular extravasation; GO:0005737,cytoplasm; GO:0005886,plasma membrane; GO:0005901,caveola; GO:0009986,cell surface; GO:0016020,membrane; GO:0016021,integral component of membrane; GO:0032502,developmental process; GO:0033209,tumor necrosis factor-mediated signaling pathway; GO:0042802,identical protein binding	--	-1.02238	7.30398e-25	2.29596e-23	down
ENSMUSG00000003555	1.3415	1.4653	1.4838	1.3393	3.521	4.2766	4.3913	3.8273	2.9372	2.6461	2.2601	2.8679	73	62	64	70	216	175	190	167	126	115	101	124	19	46655604	46661611	-	protein_coding	Cyp17a1	cytochrome P450%2C family 17%2C subfamily a%2C polypeptide 1 [Source:MGI Symbol%3BAcc:MGI:88586]	K00512 Cyp17a1, Cyp1, Cyp17, p450c1, p450c17; cytochrome P450, family 17, subfamily a, polypeptide 1	GO:0004497,monooxygenase activity; GO:0004508,steroid 17-alpha-monooxygenase activity; GO:0005506,iron ion binding; GO:0005739,mitochondrion; GO:0005783,endoplasmic reticulum; GO:0006694,steroid biosynthetic process; GO:0006704,glucocorticoid biosynthetic process; GO:0008202,steroid metabolic process; GO:0016020,membrane; GO:0016491,oxidoreductase activity; GO:0016705,oxidoreductase activity, act…	--	1.50593	1.22041e-24	3.79725e-23	up
ENSMUSG00000057729	0.9107	0.8691	0.7042	0.8871	3.4661	3.8288	3.5102	3.8105	5.5902	5.3708	5.724	5.9901	31	23	19	29	133	98	95	104	150	146	160	162	10	79710310	79719008	+	protein_coding	Prtn3	proteinase 3 [Source:MGI Symbol%3BAcc:MGI:893580]	K01350 Prtn3, P, PR3, mP, mPR3; proteinase 3	GO:0004252,serine-type endopeptidase activity; GO:0005102,signaling receptor binding; GO:0005515,protein binding; GO:0005576,extracellular region; GO:0005615,extracellular space; GO:0005764,lysosome; GO:0005829,cytosol; GO:0005886,plasma membrane; GO:0006508,proteolysis; GO:0006509,membrane protein ectodomain proteolysis; GO:0006909,phagocytosis; GO:0008233,peptidase activity; GO:0008236,serine-t…	--	2.10568	5.75335e-24	1.73709e-22	up
ENSMUSG00000026390	9.1987	9.1791	9.6711	9.9905	4.7599	3.8316	4.887	4.2856	22.5332	24.1949	23.8191	23.9535	348	270	290	363	203	109	147	130	672	731	740	720	1	120402267	120432753	-	protein_coding	Marco	macrophage receptor with collagenous structure [Source:MGI Symbol%3BAcc:MGI:1309998]	K13884 Marco, AI323439, Ly112, Sc, Scara2; macrophage receptor with collagenous structure	GO:0001540,amyloid-beta binding; GO:0001664,G protein-coupled receptor binding; GO:0001934,positive regulation of protein phosphorylation; GO:0002376,immune system process; GO:0005044,scavenger receptor activity; GO:0005581,collagen trimer; GO:0005622,intracellular; GO:0005737,cytoplasm; GO:0005886,plasma membrane; GO:0006897,endocytosis; GO:0006898,receptor-mediated endocytosis; GO:0006911,phago…	--	-1.09381	1.21225e-23	3.60668e-22	down
ENSMUSG00000028003	1.4169	1.1496	1.4636	1.3861	0.3458	0.4047	0.3588	0.3321	0.6152	0.4525	0.6021	0.3351	149	94	122	140	41	32	30	28	51	38	52	28	3	82799886	82811280	-	protein_coding	Lrat	lecithin-retinol acyltransferase (phosphatidylcholine-retinol-O-acyltransferase) [Source:MGI Symbol%3BAcc:MGI:1891259]	K00678 Lrat, 1300010A18Rik, AI449251; lecithin-retinol acyltransferase (phosphatidylcholine-retinol-O-acyltransferase)	GO:0001972,retinoic acid binding; GO:0005737,cytoplasm; GO:0005768,endosome; GO:0005771,multivesicular body; GO:0005783,endoplasmic reticulum; GO:0005791,rough endoplasmic reticulum; GO:0006653,1,2-diacyl-sn-glycero-3-phosphocholine metabolic process; GO:0006776,vitamin A metabolic process; GO:0007601,visual perception; GO:0008374,O-acyltransferase activity; GO:0009617,response to bacterium; GO:0…	--	-1.91779	1.61765e-23	4.77792e-22	down
ENSMUSG00000086390	7.6113	7.9747	6.0843	6.6268	14.4346	12.5214	16.876	17.0208	13.4008	14.2135	13.7826	15.6906	232	189	147	194	496	287	409	416	322	346	345	380	8	106862032	106865157	+	lncRNA	1810019D21Rik	RIKEN cDNA 1810019D21 gene [Source:MGI Symbol%3BAcc:MGI:1917021]	--	--	--	1.10101	1.7007e-23	5.01113e-22	up
ENSMUSG00000006218	1.8464	2.8315	2.1503	2.5141	7.8431	6.0915	6.6989	7.7941	3.8738	4.5796	4.6266	4.8266	52	62	48	68	249	129	150	176	86	103	107	108	4	141095531	141111486	+	protein_coding	Fam131c	family with sequence similarity 131%2C member C [Source:MGI Symbol%3BAcc:MGI:2685539]	--	GO:0003674,molecular_function; GO:0005575,cellular_component; GO:0008150,biological_process	--	1.61629	1.91054e-23	5.61588e-22	up
ENSMUSG00000027514	1.6582	1.3537	1.7827	1.7115	3.9906	3.7007	3.9533	3.8662	3.713	3.6831	4.3017	3.6839	115	73	98	114	312	193	218	215	203	204	245	203	2	173048405	173060716	-	protein_coding	Zbp1	Z-DNA binding protein 1 [Source:MGI Symbol%3BAcc:MGI:1927449]	K12965 Zbp1, 2010010H03Rik, D, Dai, Dlm1, mZaD, mZaDLM; Z-DNA binding protein 1	GO:0002218,activation of innate immune response; GO:0002376,immune system process; GO:0003677,DNA binding; GO:0003692,left-handed Z-DNA binding; GO:0003723,RNA binding; GO:0003725,double-stranded RNA binding; GO:0005515,protein binding; GO:0005634,nucleus; GO:0005737,cytoplasm; GO:0005829,cytosol; GO:0006915,apoptotic process; GO:0012501,programmed cell death; GO:0016032,viral process; GO:0042802…	--	1.25033	3.19396e-23	9.23304e-22	up
ENSMUSG00000025185	1.5339	1.631	1.6914	1.4965	0.525	0.1927	0.243	0.2711	1.0265	1.2401	0.8971	1.1857	127	105	111	119	49	12	16	18	67	82	61	78	19	42582421	42601252	-	protein_coding	Loxl4	lysyl oxidase-like 4 [Source:MGI Symbol%3BAcc:MGI:1914823]	K00280 Loxl4, 4833426I20Rik, Loxc; lysyl oxidase-like 4	GO:0004720,protein-lysine 6-oxidase activity; GO:0005044,scavenger receptor activity; GO:0005507,copper ion binding; GO:0005576,extracellular region; GO:0005615,extracellular space; GO:0016020,membrane; GO:0016491,oxidoreductase activity; GO:0016641,oxidoreductase activity, acting on the CH-NH2 group of donors, oxygen as acceptor; GO:0018057,peptidyl-lysine oxidation; GO:0030199,collagen fibril o…	--	-2.30441	5.06759e-23	1.44444e-21	down
ENSMUSG00000030278	0.7676	0.7052	1.0031	1.1418	3.3804	3.7553	3.8619	3.4875	2.0519	2.2657	2.17	2.2774	28	20	29	40	139	103	112	102	59	66	65	66	6	113401595	113412721	-	protein_coding	Cidec	cell death-inducing DFFA-like effector c [Source:MGI Symbol%3BAcc:MGI:95585]	--	GO:0005622,intracellular; GO:0005634,nucleus; GO:0005783,endoplasmic reticulum; GO:0005811,lipid droplet; GO:0005829,cytosol; GO:0006915,apoptotic process; GO:0034389,lipid droplet organization; GO:0042981,regulation of apoptotic process; GO:0097194,execution phase of apoptosis	--	1.99288	8.95917e-23	2.52426e-21	up
ENSMUSG00000003644	2.2347	2.5667	2.0203	2.1526	5.3533	4.2908	4.4789	4.7841	3.805	3.7858	3.6962	4.0308	187	167	134	173	505	270	298	321	251	253	254	268	4	133574601	133615108	-	protein_coding	Rps6ka1	ribosomal protein S6 kinase polypeptide 1 [Source:MGI Symbol%3BAcc:MGI:104558]	K04373 Rps6ka1, Mapkapk-1a, Rs, Rsk, Rsk-1, Rsk1, S6K-alpha-1, p90-Rsk1, p90Rsk1, p90S6K, p90rsk; ribosomal protein S6 kinase polypeptide 1	GO:0000166,nucleotide binding; GO:0000287,magnesium ion binding; GO:0004672,protein kinase activity; GO:0004674,protein serine/threonine kinase activity; GO:0004711,ribosomal protein S6 kinase activity; GO:0004712,protein serine/threonine/tyrosine kinase activity; GO:0005524,ATP binding; GO:0005634,nucleus; GO:0005654,nucleoplasm; GO:0005737,cytoplasm; GO:0005819,spindle; GO:0005829,cytosol; GO:0…	--	1.08139	1.03299e-22	2.89712e-21	up
ENSMUSG00000037541	1.526	1.663	1.4411	1.5033	0.7133	0.6744	0.7643	0.7863	1.165	0.9211	1.2407	1.0293	334	283	250	316	176	111	133	138	201	161	223	179	7	143555665	143978231	+	protein_coding	Shank2	SH3 and multiple ankyrin repeat domains 2 [Source:MGI Symbol%3BAcc:MGI:2671987]	K15009 Shank2, P, ProSAP1, mKIAA1022; SH3 and multiple ankyrin repeat domains 2	GO:0001750,photoreceptor outer segment; GO:0001917,photoreceptor inner segment; GO:0005737,cytoplasm; GO:0005883,neurofilament; GO:0005886,plasma membrane; GO:0007416,synapse assembly; GO:0007610,behavior; GO:0007612,learning; GO:0007613,memory; GO:0008022,protein C-terminus binding; GO:0008284,positive regulation of cell proliferation; GO:0008328,ionotropic glutamate receptor complex; GO:0014069…	--	-1.06322	3.11464e-22	8.53943e-21	down
ENSMUSG00000092035	0.1374	0.1472	0.2118	0.1351	0.7786	0.7815	0.8543	0.7329	0.5228	0.5734	0.5297	0.3938	18	15	22	17	115	77	89	77	54	60	57	41	6	4747306	4760517	+	protein_coding	Peg10	paternally expressed 10 [Source:MGI Symbol%3BAcc:MGI:2157785]	--	GO:0001890,placenta development; GO:0003676,nucleic acid binding; GO:0003677,DNA binding; GO:0005634,nucleus; GO:0005654,nucleoplasm; GO:0005737,cytoplasm; GO:0005829,cytosol; GO:0006915,apoptotic process; GO:0008270,zinc ion binding; GO:0030154,cell differentiation; GO:0030512,negative regulation of transforming growth factor beta receptor signaling pathway; GO:0046872,metal ion binding	--	2.33015	4.92972e-22	1.3366e-20	up
ENSMUSG00000031972	0.6957	0.8095	0.4597	0.4484	4.8193	4.7579	10.0828	7.2714	7.5222	10.2872	10.2463	8.6724	21	19	11	13	164	108	242	176	179	248	254	208	8	124618508	124621490	-	protein_coding	Acta1	actin%2C alpha 1%2C skeletal muscle [Source:MGI Symbol%3BAcc:MGI:87902]	K10354 Acta1, AA959943, Ac, Acta-2, Acts, Actsk, Actsk-1; actin, alpha 1, skeletal muscle	GO:0000166,nucleotide binding; GO:0001725,stress fiber; GO:0005515,protein binding; GO:0005524,ATP binding; GO:0005737,cytoplasm; GO:0005856,cytoskeleton; GO:0005865,striated muscle thin filament; GO:0005869,dynactin complex; GO:0005884,actin filament; GO:0015629,actin cytoskeleton; GO:0030017,sarcomere; GO:0030240,skeletal muscle thin filament assembly; GO:0032991,protein-containing complex; GO:…	--	3.47629	5.70649e-22	1.53698e-20	up
ENSMUSG00000117879	14.1527	12.3606	14.6995	12.6111	4.3794	6.3028	3.9739	4.0227	11.0225	13.4352	8.4967	11.2675	215	146	177	184	75	72	48	49	132	163	106	136	17	32126853	32128003	-	lncRNA	2310015A16Rik	RIKEN cDNA 2310015A16 gene [Source:MGI Symbol%3BAcc:MGI:1916811]	--	--	--	-1.5356	6.80221e-22	1.82808e-20	down
ENSMUSG00000038768	7.2921	7.896	8.591	6.0852	2.9965	3.5296	2.3603	2.7751	2.7887	2.2827	2.1546	2.3619	272	229	254	218	126	99	70	83	82	68	66	70	1	180878802	180888232	+	protein_coding	9130409I23Rik	RIKEN cDNA 9130409I23 gene [Source:MGI Symbol%3BAcc:MGI:3588271]	K04712 9130409I23Rik; RIKEN cDNA 9130409I23 gene	GO:0005575,cellular_component; GO:0042284,sphingolipid delta-4 desaturase activity; GO:0046513,ceramide biosynthetic process	--	-1.35424	2.65334e-21	7.00756e-20	down
ENSMUSG00000052133	0.1653	0.1571	0.1541	0.0898	0.6567	0.6499	0.7322	0.8425	0.6108	0.5939	0.4726	0.6965	23	17	17	12	103	68	81	94	67	66	54	77	16	35361515	35485102	+	protein_coding	Sema5b	sema domain%2C seven thrombospondin repeats (type 1 and type 1-like)%2C transmembrane domain (TM) and short cytoplasmic domain%2C (semaphorin) 5B [Source:MGI Symbol%3BAcc:MGI:107555]	K06841 Sema5b, AI893641, Sem, SemG, Semag, mKIAA1445; sema domain, seven thrombospondin repeats (type 1 and type 1-like), transmembrane domain (TM) and short cytoplasmic domain, (semaphorin) 5B	GO:0001755,neural crest cell migration; GO:0007275,multicellular organism development; GO:0007399,nervous system development; GO:0007411,axon guidance; GO:0016020,membrane; GO:0016021,integral component of membrane; GO:0030154,cell differentiation; GO:0030215,semaphorin receptor binding; GO:0030335,positive regulation of cell migration; GO:0045499,chemorepellent activity; GO:0048675,axon extensio…	--	2.34979	3.93921e-21	1.01836e-19	up
ENSMUSG00000045776	0.7755	0.6924	0.7439	0.8008	0.216	0.1023	0.1612	0.2238	0.1138	0.0963	0.1795	0.0726	121	84	92	120	38	12	20	28	14	12	23	9	14	28740165	28755602	+	protein_coding	Lrtm1	leucine-rich repeats and transmembrane domains 1 [Source:MGI Symbol%3BAcc:MGI:2442106]	--	GO:0007411,axon guidance; GO:0008201,heparin binding; GO:0016020,membrane; GO:0016021,integral component of membrane; GO:0048495,Roundabout binding; GO:0050919,negative chemotaxis; GO:0051965,positive regulation of synapse assembly	--	-2.07707	5.4596e-21	1.40547e-19	down
ENSMUSG00000042453	0.6259	0.5762	0.7707	0.6696	0.3309	0.2623	0.2319	0.2887	0.2855	0.3516	0.3472	0.3723	292	209	285	300	174	92	86	108	105	131	133	138	5	22089452	22549700	-	protein_coding	Reln	reelin [Source:MGI Symbol%3BAcc:MGI:103022]	K06249 Reln, reeler, rl; reelin	GO:0000904,cell morphogenesis involved in differentiation; GO:0001764,neuron migration; GO:0005201,extracellular matrix structural constituent; GO:0005515,protein binding; GO:0005576,extracellular region; GO:0005615,extracellular space; GO:0005737,cytoplasm; GO:0006508,proteolysis; GO:0007155,cell adhesion; GO:0007275,multicellular organism development; GO:0007411,axon guidance; GO:0007417,centra…	--	-1.2356	7.73836e-21	1.97546e-19	down
ENSMUSG00000007594	4.3311	4.4863	4.7116	4.577	2.1625	1.8969	2.1528	2.6522	2.3358	2.8577	2.6686	3.411	334	269	288	339	188	110	132	164	142	176	169	209	8	70536107	70543512	+	protein_coding	Hapln4	hyaluronan and proteoglycan link protein 4 [Source:MGI Symbol%3BAcc:MGI:2679531]	K06853 Hapln4, 9330174O11, Br, Bral2, Lpr4; hyaluronan and proteoglycan link protein 4	GO:0001501,skeletal system development; GO:0005540,hyaluronic acid binding; GO:0005576,extracellular region; GO:0007155,cell adhesion; GO:0007417,central nervous system development; GO:0031012,extracellular matrix	--	-1.03154	9.05193e-21	2.30119e-19	down
ENSMUSG00000029009	2.8381	2.8629	2.8171	2.4263	1.2341	1.5633	1.1111	1.4141	3.5208	2.9179	3.6423	3.4232	408	320	321	335	200	169	127	163	399	335	430	391	4	148123534	148144008	+	protein_coding	Mthfr	methylenetetrahydrofolate reductase [Source:MGI Symbol%3BAcc:MGI:106639]	K00297 Mthfr, AI323986; methylenetetrahydrofolate reductase	GO:0001843,neural tube closure; GO:0003824,catalytic activity; GO:0004489,methylenetetrahydrofolate reductase (NAD(P)H) activity; GO:0005829,cytosol; GO:0006555,methionine metabolic process; GO:0008152,metabolic process; GO:0009086,methionine biosynthetic process; GO:0016491,oxidoreductase activity; GO:0031060,regulation of histone methylation; GO:0035999,tetrahydrofolate interconversion; GO:0044…	--	-1.04549	9.92042e-21	2.51674e-19	down
ENSMUSG00000038233	4.4693	3.9898	4.1625	3.7911	2.1688	1.6432	1.6863	2	1.8509	2.6993	2.369	2.2665	340	236	251	277	186	94	102	122	111	164	148	137	9	121780054	121809275	+	protein_coding	Gask1a	golgi associated kinase 1A [Source:MGI Symbol%3BAcc:MGI:3041196]	--	GO:0003674,molecular_function; GO:0005576,extracellular region; GO:0005783,endoplasmic reticulum; GO:0005794,Golgi apparatus; GO:0008150,biological_process; GO:0016020,membrane; GO:0043231,intracellular membrane-bounded organelle	--	-1.12079	1.89033e-20	4.74639e-19	down
ENSMUSG00000022856	3.4796	3.6571	3.7762	4.5968	9.2598	8.0604	10.87	9.379	6.9295	4.8254	6.3329	5.4153	93	76	80	118	279	162	231	201	146	103	139	115	16	21753076	21766302	-	protein_coding	Tmem41a	transmembrane protein 41a [Source:MGI Symbol%3BAcc:MGI:1913914]	--	GO:0003674,molecular_function; GO:0005575,cellular_component; GO:0008150,biological_process; GO:0016020,membrane; GO:0016021,integral component of membrane	--	1.27274	2.01344e-20	5.04515e-19	up
ENSMUSG00000036655	8.9777	7.9533	9.3462	8.8573	4.149	4.0075	4.0664	4.1497	4.5793	4.7167	4.6634	4.978	286	197	236	271	149	96	103	106	115	120	122	126	12	28644172	28673376	-	protein_coding	Colec11	collectin sub-family member 11 [Source:MGI Symbol%3BAcc:MGI:1918943]	K10066 Colec11, CL-K1; collectin sub-family member 11	GO:0001867,complement activation, lectin pathway; GO:0002376,immune system process; GO:0003677,DNA binding; GO:0005509,calcium ion binding; GO:0005537,mannose binding; GO:0005576,extracellular region; GO:0005581,collagen trimer; GO:0005615,extracellular space; GO:0006956,complement activation; GO:0007275,multicellular organism development; GO:0019730,antimicrobial humoral response; GO:0030246,car…	--	-1.10258	3.09126e-20	7.62095e-19	down
ENSMUSG00000025375	0.6326	0.5851	0.5291	0.7771	1.6456	1.484	1.5107	1.6399	0.9828	0.9523	1.0559	0.8767	89	64	59	105	261	157	169	185	109	107	122	98	11	119898139	119937993	-	protein_coding	Aatk	apoptosis-associated tyrosine kinase [Source:MGI Symbol%3BAcc:MGI:1197518]	K17480 Aatk, AATY, AATYK, aatyk1, mKIAA0641; apoptosis-associated tyrosine kinase	GO:0000166,nucleotide binding; GO:0004672,protein kinase activity; GO:0004674,protein serine/threonine kinase activity; GO:0004713,protein tyrosine kinase activity; GO:0005515,protein binding; GO:0005524,ATP binding; GO:0005737,cytoplasm; GO:0005783,endoplasmic reticulum; GO:0006468,protein phosphorylation; GO:0006915,apoptotic process; GO:0007420,brain development; GO:0016020,membrane; GO:001602…	--	1.3077	4.19271e-20	1.02949e-18	up
ENSMUSG00000034459	2.1457	2.3654	2.562	2.1344	5.0304	4.6369	5.325	4.9458	3.6211	3.4544	3.756	4.0509	112	96	106	107	296	182	221	207	149	144	161	168	19	34618271	34627409	+	protein_coding	Ifit1	interferon-induced protein with tetratricopeptide repeats 1 [Source:MGI Symbol%3BAcc:MGI:99450]	K14217 Ifit1, GARG-16, IFI-56K, ISG, ISG56, Ifi, Ifi56, P56; interferon-induced protein with tetratricopeptide repeats 1	GO:0002376,immune system process; GO:0003723,RNA binding; GO:0005515,protein binding; GO:0005737,cytoplasm; GO:0005829,cytosol; GO:0009615,response to virus; GO:0009617,response to bacterium; GO:0035457,cellular response to interferon-alpha; GO:0035458,cellular response to interferon-beta; GO:0045087,innate immune response; GO:0051607,defense response to virus	--	1.11995	3.48067e-19	8.12246e-18	up
ENSMUSG00000033618	1.6	1.4044	1.4145	1.4653	0.7045	0.7299	0.6389	0.6336	1.5037	1.2211	1.2657	1.1538	274	187	192	241	136	94	87	87	203	167	178	157	16	21613096	21752189	+	protein_coding	Map3k13	mitogen-activated protein kinase kinase kinase 13 [Source:MGI Symbol%3BAcc:MGI:2444243]	K04422 Map3k13, C130026N12Rik, LZK; mitogen-activated protein kinase kinase kinase 13	GO:0000166,nucleotide binding; GO:0000186,activation of MAPKK activity; GO:0004672,protein kinase activity; GO:0004674,protein serine/threonine kinase activity; GO:0004706,JUN kinase kinase kinase activity; GO:0004709,MAP kinase kinase kinase activity; GO:0005524,ATP binding; GO:0005737,cytoplasm; GO:0006468,protein phosphorylation; GO:0007254,JNK cascade; GO:0007256,activation of JNKK activity; …	--	-1.12109	9.4921e-19	2.15742e-17	down
ENSMUSG00000022041	0.6853	0.3802	0.712	0.6715	1.907	2.037	1.8251	1.9438	1.5852	1.2787	1.7998	1.4544	51	22	42	48	160	114	108	116	93	76	110	86	14	66372488	66390397	+	protein_coding	Chrna2	cholinergic receptor%2C nicotinic%2C alpha polypeptide 2 (neuronal) [Source:MGI Symbol%3BAcc:MGI:87886]	K04804 Chrna2, Ac, Acr, Acra-2, Acra2, BC011490; cholinergic receptor, nicotinic, alpha polypeptide 2 (neuronal)	GO:0004888,transmembrane signaling receptor activity; GO:0005216,ion channel activity; GO:0005230,extracellular ligand-gated ion channel activity; GO:0005886,plasma membrane; GO:0005887,integral component of plasma membrane; GO:0005892,acetylcholine-gated channel complex; GO:0006811,ion transport; GO:0007165,signal transduction; GO:0007268,chemical synaptic transmission; GO:0007271,synaptic trans…	--	1.64196	1.0884e-18	2.46919e-17	up
ENSMUSG00000053113	3.5026	3.7804	2.6202	4.3432	6.4638	7.256	7.6592	8.0779	7.0108	6.2811	7.2657	8.0856	199	167	118	237	414	310	346	368	314	285	339	365	11	117856905	117860873	-	protein_coding	Socs3	suppressor of cytokine signaling 3 [Source:MGI Symbol%3BAcc:MGI:1201791]	K04696 Socs3, CI, Cis, Cis3, Cish3, EF-10, Ef10, SOC, SS, SSI-3, Ssi3; suppressor of cytokine signaling 3	GO:0001784,phosphotyrosine residue binding; GO:0001932,regulation of protein phosphorylation; GO:0005515,protein binding; GO:0005737,cytoplasm; GO:0005829,cytosol; GO:0005942,phosphatidylinositol 3-kinase complex; GO:0007165,signal transduction; GO:0007259,JAK-STAT cascade; GO:0009968,negative regulation of signal transduction; GO:0035556,intracellular signal transduction; GO:0040008,regulation o…	--	1.03775	1.12644e-18	2.55076e-17	up
ENSMUSG00000046962	2.5864	2.0558	2.1078	2.3082	1.083	1.0254	1.1415	1.0518	2.2009	1.8204	1.9073	2.2948	322	199	208	276	152	96	113	105	216	181	195	227	16	97744557	97763822	-	protein_coding	Zbtb21	zinc finger and BTB domain containing 21 [Source:MGI Symbol%3BAcc:MGI:1927240]	K24805 Zbtb21, 5430437K12Rik, B430213I24Rik, Zfp29, Zfp295, Znf29, Znf295, mKIAA1227; zinc finger and BTB domain containing 21	GO:0000122,negative regulation of transcription by RNA polymerase II; GO:0000981,DNA-binding transcription factor activity, RNA polymerase II-specific; GO:0001227,DNA-binding transcription repressor activity, RNA polymerase II-specific; GO:0005634,nucleus; GO:0005654,nucleoplasm; GO:0005829,cytosol; GO:0006357,regulation of transcription by RNA polymerase II; GO:0008327,methyl-CpG binding; GO:003…	ZBTB	-1.07863	1.23404e-18	2.78254e-17	down
ENSMUSG00000036019	0.3532	0.244	0.4126	0.3405	0.9052	1.0786	0.979	1.036	0.6887	0.8109	0.7726	0.6998	54	29	50	50	156	124	119	127	83	99	97	85	10	105023524	105410312	-	protein_coding	Tmtc2	transmembrane and tetratricopeptide repeat containing 2 [Source:MGI Symbol%3BAcc:MGI:1914057]	K23424 Tmtc2, 8430438D04Rik, D330034A10Rik; transmembrane and tetratricopeptide repeat containing 2	GO:0000030,mannosyltransferase activity; GO:0004169,dolichyl-phosphate-mannose-protein mannosyltransferase activity; GO:0005783,endoplasmic reticulum; GO:0005789,endoplasmic reticulum membrane; GO:0016020,membrane; GO:0016021,integral component of membrane; GO:0016740,transferase activity; GO:0035269,protein O-linked mannosylation; GO:0055074,calcium ion homeostasis	--	1.5565	1.32868e-18	2.97023e-17	up
ENSMUSG00000003228	1.5795	1.3358	1.2921	1.4043	0.467	0.4316	0.5443	0.7196	0.7228	0.7586	0.8783	0.8351	219	144	142	187	73	45	60	80	79	84	100	92	19	60878187	61084406	+	protein_coding	Grk5	G protein-coupled receptor kinase 5 [Source:MGI Symbol%3BAcc:MGI:109161]	K08291 Grk5, Gpr, Gprk5; G protein-coupled receptor kinase 5	GO:0000166,nucleotide binding; GO:0002029,desensitization of G protein-coupled receptor signaling pathway; GO:0004672,protein kinase activity; GO:0004674,protein serine/threonine kinase activity; GO:0004703,G protein-coupled receptor kinase activity; GO:0005515,protein binding; GO:0005524,ATP binding; GO:0005634,nucleus; GO:0005737,cytoplasm; GO:0005829,cytosol; GO:0005886,plasma membrane; GO:000…	--	-1.38836	1.54115e-18	3.43889e-17	down
ENSMUSG00000005125	1.7589	2.0339	1.8297	1.8313	0.7664	0.6155	0.9314	0.9525	1.5658	1.42	1.503	1.5438	228	205	188	228	112	60	96	99	160	147	160	159	15	66801167	66841489	-	protein_coding	Ndrg1	N-myc downstream regulated gene 1 [Source:MGI Symbol%3BAcc:MGI:1341799]	K18266 Ndrg1, CAP, CAP43, CMT4D, DRG, DRG1, HMSNL, N, NMSL, Nd, Ndr1, Ndrl, PRO, PROXY1, RTP, TDD5; N-myc downstream regulated gene 1	GO:0005634,nucleus; GO:0005737,cytoplasm; GO:0005813,centrosome; GO:0005829,cytosol; GO:0005856,cytoskeleton; GO:0005874,microtubule; GO:0005886,plasma membrane; GO:0005912,adherens junction; GO:0007165,signal transduction; GO:0008017,microtubule binding; GO:0008285,negative regulation of cell proliferation; GO:0015630,microtubule cytoskeleton; GO:0016020,membrane; GO:0031267,small GTPase binding…	--	-1.19217	3.19009e-18	6.96579e-17	down
ENSMUSG00000022505	0.5828	0.6284	0.6164	0.4536	1.295	1.2447	1.4363	1.2921	1.038	0.914	0.9749	1.1187	99	83	83	74	248	159	194	176	139	124	136	151	16	10099613	10131832	-	protein_coding	Emp2	epithelial membrane protein 2 [Source:MGI Symbol%3BAcc:MGI:1098726]	--	GO:0001765,membrane raft assembly; GO:0001913,T cell mediated cytotoxicity; GO:0001952,regulation of cell-matrix adhesion; GO:0001954,positive regulation of cell-matrix adhesion; GO:0003093,regulation of glomerular filtration; GO:0005178,integrin binding; GO:0005634,nucleus; GO:0005737,cytoplasm; GO:0005794,Golgi apparatus; GO:0005886,plasma membrane; GO:0005901,caveola; GO:0007015,actin filament…	--	1.21265	3.20674e-18	6.98967e-17	up
ENSMUSG00000022883	0.416	0.4122	0.4821	0.4621	0.1176	0.1311	0.1434	0.1999	0.1955	0.1929	0.2026	0.1901	135	104	124	144	43	32	37	52	50	50	54	49	16	72105194	72842983	+	protein_coding	Robo1	roundabout guidance receptor 1 [Source:MGI Symbol%3BAcc:MGI:1274781]	K06753 Robo1, AW494633, AW742721, DUTT1, Gm310; roundabout guidance receptor 1	GO:0001822,kidney development; GO:0002042,cell migration involved in sprouting angiogenesis; GO:0003148,outflow tract septum morphogenesis; GO:0003180,aortic valve morphogenesis; GO:0003184,pulmonary valve morphogenesis; GO:0003272,endocardial cushion formation; GO:0003281,ventricular septum development; GO:0005515,protein binding; GO:0005737,cytoplasm; GO:0005886,plasma membrane; GO:0006919,acti…	--	-1.59842	5.387e-18	1.16177e-16	down
ENSMUSG00000005233	0.5427	0.4927	0.5437	0.3988	1.8548	2.0377	1.4855	1.7716	1.3971	1.2191	1.6909	1.3459	34	24	27	24	131	96	74	89	69	61	87	67	2	69024239	69036538	-	protein_coding	Spc25	SPC25%2C NDC80 kinetochore complex component%2C homolog (S. cerevisiae) [Source:MGI Symbol%3BAcc:MGI:1913692]	K11550 Spc25, 2600017H08Rik, 2610205L13Rik, Spbc, Spbc25; SPC25, NDC80 kinetochore complex component, homolog (S. cerevisiae)	GO:0000775,chromosome, centromeric region; GO:0000776,kinetochore; GO:0000777,condensed chromosome kinetochore; GO:0003674,molecular_function; GO:0005634,nucleus; GO:0005694,chromosome; GO:0005829,cytosol; GO:0007049,cell cycle; GO:0007052,mitotic spindle organization; GO:0007059,chromosome segregation; GO:0031262,Ndc80 complex; GO:0051301,cell division	--	1.8573	6.9381e-18	1.47803e-16	up
ENSMUSG00000087382	0.5989	0.552	0.7304	0.6859	1.5052	1.7786	1.5692	1.9917	1.4434	1.6872	1.4342	1.7336	60	43	58	66	170	134	125	160	114	135	118	138	2	172952611	172974997	+	lncRNA	Ctcflos	CCCTC-binding factor (zinc finger protein)-like%2C opposite strand [Source:MGI Symbol%3BAcc:MGI:1921411]	--	--	--	1.40729	9.89486e-18	2.08252e-16	up
ENSMUSG00000028195	2.7219	2.8848	2.6709	3.2539	6.0809	5.329	6.7198	7.1978	4.5718	6.6586	5.9537	7.4859	108	89	84	124	272	159	212	229	143	211	194	236	3	145352731	145355736	-	protein_coding	Ccn1	cellular communication network factor 1 [Source:MGI Symbol%3BAcc:MGI:88613]	K06829 Ccn1, AI325051, CCN, Cyr6, Cyr61, Igfbp10; cellular communication network factor 1	GO:0001649,osteoblast differentiation; GO:0001934,positive regulation of protein phosphorylation; GO:0002041,intussusceptive angiogenesis; GO:0003181,atrioventricular valve morphogenesis; GO:0003278,apoptotic process involved in heart morphogenesis; GO:0003281,ventricular septum development; GO:0005178,integrin binding; GO:0005520,insulin-like growth factor binding; GO:0005576,extracellular regio…	--	1.13023	1.07904e-17	2.25162e-16	up
ENSMUSG00000022218	1.915	1.7385	2.152	2.2285	3.9827	4.1089	4.3515	4.335	3.0825	2.9016	3.1157	3.5444	119	84	106	133	279	192	215	216	151	144	159	175	14	55937466	55951383	-	protein_coding	Tgm1	transglutaminase 1%2C K polypeptide [Source:MGI Symbol%3BAcc:MGI:98730]	K05619 Tgm1, 2310004J08Rik, TGas, Tgase1; transglutaminase 1, K polypeptide	GO:0003810,protein-glutamine gamma-glutamyltransferase activity; GO:0005912,adherens junction; GO:0009887,animal organ morphogenesis; GO:0010838,positive regulation of keratinocyte proliferation; GO:0016020,membrane; GO:0016740,transferase activity; GO:0016746,transferase activity, transferring acyl groups; GO:0018149,peptide cross-linking; GO:0019538,protein metabolic process; GO:0030216,keratin…	--	1.05632	1.45004e-17	2.98502e-16	up
ENSMUSG00000032285	1.1059	0.93	1.0732	1.24	0.2515	0.1508	0.1783	0.2299	0.4676	0.6391	0.3798	0.3033	78	51	60	84	20	8	10	13	26	36	22	17	9	54606157	54623599	+	protein_coding	Dnaja4	DnaJ heat shock protein family (Hsp40) member A4 [Source:MGI Symbol%3BAcc:MGI:1927638]	K09505 Dnaja4, 1110021L12Rik, AV358213, Dj4, Hsj, Hsj4, mmDjA4; DnaJ heat shock protein family (Hsp40) member A4	GO:0005524,ATP binding; GO:0005829,cytosol; GO:0006457,protein folding; GO:0009408,response to heat; GO:0010596,negative regulation of endothelial cell migration; GO:0010628,positive regulation of gene expression; GO:0016020,membrane; GO:0031072,heat shock protein binding; GO:0042026,protein refolding; GO:0046872,metal ion binding; GO:0051082,unfolded protein binding; GO:0051087,chaperone binding…	--	-2.4018	3.54473e-17	7.18822e-16	down
ENSMUSG00000061825	11.4256	11.4768	10.7552	14.5476	2.8481	2.9152	5.0685	3.1757	2.1909	2.024	3.1817	2.1738	516	403	385	631	145	99	182	115	78	73	118	78	8	105573700	105581115	+	protein_coding	Ces2c	carboxylesterase 2C [Source:MGI Symbol%3BAcc:MGI:2385905]	K03927 Ces2c, ACH_M1, CES_2, Ces, Ces2, ces2A3; carboxylesterase 2C	GO:0001101,response to acid chemical; GO:0004771,sterol esterase activity; GO:0004806,triglyceride lipase activity; GO:0005615,extracellular space; GO:0005783,endoplasmic reticulum; GO:0016042,lipid catabolic process; GO:0016787,hydrolase activity; GO:0043231,intracellular membrane-bounded organelle; GO:0047619,acylcarnitine hydrolase activity; GO:0052689,carboxylic ester hydrolase activity	--	-1.78906	4.16195e-17	8.41194e-16	down
ENSMUSG00000029161	0.1466	0.1257	0.2775	0.4071	1.4309	1.8526	1.6291	1.8288	0.5581	0.6427	0.5059	0.646	6	4	9	16	66	57	53	60	18	21	17	21	5	31090487	31102935	-	protein_coding	Cgref1	cell growth regulator with EF hand domain 1 [Source:MGI Symbol%3BAcc:MGI:1915817]	--	GO:0003674,molecular_function; GO:0005509,calcium ion binding; GO:0005575,cellular_component; GO:0005576,extracellular region; GO:0007049,cell cycle; GO:0007050,cell cycle arrest; GO:0007155,cell adhesion; GO:0030308,negative regulation of cell growth; GO:0046872,metal ion binding	--	2.79478	4.22054e-17	8.51629e-16	up
ENSMUSG00000034634	2.7357	1.5833	2.3297	3.3469	7.0375	8.8223	9.5479	8.7001	5.1188	5.7377	4.9969	4.5622	40	18	27	47	116	97	111	102	59	67	60	53	15	74633905	74635469	-	protein_coding	Ly6d	lymphocyte antigen 6 complex%2C locus D [Source:MGI Symbol%3BAcc:MGI:96881]	K06846 Ly6d, Ly-6, Ly-61, Ly6, Ly61, Thb; lymphocyte antigen 6 complex, locus D	GO:0005886,plasma membrane; GO:0009986,cell surface; GO:0016020,membrane; GO:0030098,lymphocyte differentiation; GO:0031225,anchored component of membrane; GO:0035634,response to stilbenoid	--	1.74297	7.19143e-17	1.42293e-15	up
ENSMUSG00000059060	0	0.0174	0.0513	0	1.0813	0.9186	1.2946	1.3175	1.5463	1.4585	1.5173	1.125	0	1	3	0	90	51	76	78	90	86	92	66	12	79344056	79861464	+	protein_coding	Rad51b	RAD51 paralog B [Source:MGI Symbol%3BAcc:MGI:1099436]	K10869 Rad51b, AI553500, R51H, R51H2, Rad5, Rad51l1, mREC, mREC2; RAD51 paralog B	GO:0000166,nucleotide binding; GO:0000400,four-way junction DNA binding; GO:0000724,double-strand break repair via homologous recombination; GO:0001701,in utero embryonic development; GO:0001832,blastocyst growth; GO:0003677,DNA binding; GO:0003690,double-stranded DNA binding; GO:0003697,single-stranded DNA binding; GO:0005524,ATP binding; GO:0005634,nucleus; GO:0005657,replication fork; GO:00062…	--	6.2217	1.09917e-16	2.14365e-15	up
ENSMUSG00000028464	1.067	1.1473	1.1917	1.111	2.9326	2.3959	2.9479	3.1195	3.3728	3.3949	3.1737	2.862	61	51	54	61	189	103	134	143	152	155	149	130	4	43514711	43523765	-	protein_coding	Tpm2	tropomyosin 2%2C beta [Source:MGI Symbol%3BAcc:MGI:98810]	K10374 Tpm2, Tpm-, Tpm-2, Tro, Trop-2; tropomyosin 2, beta	GO:0003779,actin binding; GO:0005200,structural constituent of cytoskeleton; GO:0005515,protein binding; GO:0005737,cytoplasm; GO:0005856,cytoskeleton; GO:0005862,muscle thin filament tropomyosin; GO:0005884,actin filament; GO:0006936,muscle contraction; GO:0007015,actin filament organization; GO:0015629,actin cytoskeleton; GO:0042802,identical protein binding; GO:0042803,protein homodimerization…	--	1.3391	1.19075e-16	2.31487e-15	up
ENSMUSG00000032528	1.895	2.2115	1.8595	2.1101	0.7627	0.9567	1.0593	0.941	1.1685	0.9557	1.3888	1.3361	216	196	168	231	98	82	96	86	105	87	130	121	9	121471782	121502020	+	protein_coding	Vipr1	vasoactive intestinal peptide receptor 1 [Source:MGI Symbol%3BAcc:MGI:109272]	K04589 Vipr1, AV071699, VI, VIP-R1, VP, VPAC1; vasoactive intestinal peptide receptor 1	GO:0004888,transmembrane signaling receptor activity; GO:0004930,G protein-coupled receptor activity; GO:0004999,vasoactive intestinal polypeptide receptor activity; GO:0005886,plasma membrane; GO:0007165,signal transduction; GO:0007166,cell surface receptor signaling pathway; GO:0007186,G protein-coupled receptor signaling pathway; GO:0007187,G protein-coupled receptor signaling pathway, coupled…	--	-1.13146	1.33091e-16	2.58324e-15	down
ENSMUSG00000038591	2.0411	2.0973	2.0713	1.7903	0.6987	1.0622	0.5581	0.7609	1.1398	0.9029	0.878	1.0471	184	147	148	155	71	72	40	55	81	65	65	75	15	54274170	54329754	+	protein_coding	Colec10	collectin sub-family member 10 [Source:MGI Symbol%3BAcc:MGI:3606482]	K10065 Colec10, CL-, CL-L1; collectin sub-family member 10	GO:0005537,mannose binding; GO:0005576,extracellular region; GO:0005581,collagen trimer; GO:0005615,extracellular space; GO:0005634,nucleus; GO:0005737,cytoplasm; GO:0005794,Golgi apparatus; GO:0005829,cytosol; GO:0006952,defense response; GO:0007157,heterophilic cell-cell adhesion via plasma membrane cell adhesion molecules; GO:0009792,embryo development ending in birth or egg hatching; GO:00302…	--	-1.38614	1.4788e-16	2.85217e-15	down
ENSMUSG00000031327	0.621	0.5324	0.679	0.7327	0.1897	0.1285	0.1302	0.1893	0.1138	0.1209	0.0672	0.0608	90	60	78	102	31	14	15	22	13	14	8	7	X	102400082	102439698	+	protein_coding	Chic1	cysteine-rich hydrophobic domain 1 [Source:MGI Symbol%3BAcc:MGI:1344694]	--	GO:0003674,molecular_function; GO:0005886,plasma membrane; GO:0016020,membrane; GO:0031410,cytoplasmic vesicle	--	-1.99293	2.22367e-16	4.21566e-15	down
ENSMUSG00000032010	0.4224	0.3124	0.493	0.4289	1.2928	1.3202	1.2353	1.2118	0.7235	0.4893	0.6302	0.638	40	23	37	39	138	94	93	92	54	37	49	48	9	43978318	44006924	+	protein_coding	Usp2	ubiquitin specific peptidase 2 [Source:MGI Symbol%3BAcc:MGI:1858178]	K11833 Usp2, B930035K21Rik, Ubp41, ubp4; ubiquitin specific peptidase 2	GO:0000122,negative regulation of transcription by RNA polymerase II; GO:0004843,thiol-dependent ubiquitin-specific protease activity; GO:0005515,protein binding; GO:0005634,nucleus; GO:0005737,cytoplasm; GO:0005813,centrosome; GO:0005938,cell cortex; GO:0006508,proteolysis; GO:0006511,ubiquitin-dependent protein catabolic process; GO:0007049,cell cycle; GO:0007517,muscle organ development; GO:00…	--	1.60716	2.55448e-16	4.82041e-15	up
ENSMUSG00000029163	2.4324	2.4656	2.4316	2.8009	1.3897	0.932	1.0889	1.2725	1.7912	1.8197	1.87	1.8031	236	186	187	261	152	68	84	99	137	141	149	139	5	31070746	31078621	+	protein_coding	Emilin1	elastin microfibril interfacer 1 [Source:MGI Symbol%3BAcc:MGI:1926189]	K24246 Emilin1, 5830419M17Rik, AW229038, BB105748, EMIL, EMILIN-1, gp11, gp115; elastin microfibril interfacer 1	GO:0003180,aortic valve morphogenesis; GO:0005515,protein binding; GO:0005576,extracellular region; GO:0005581,collagen trimer; GO:0005615,extracellular space; GO:0007155,cell adhesion; GO:0007160,cell-matrix adhesion; GO:0010628,positive regulation of gene expression; GO:0010629,negative regulation of gene expression; GO:0010811,positive regulation of cell-substrate adhesion; GO:0016477,cell mig…	--	-1.10159	3.88331e-16	7.27184e-15	down
ENSMUSG00000025736	4.2234	3.7478	4.514	3.9558	2.1268	1.9866	1.7165	2.0011	2.3162	2.725	2.7848	2.5069	229	158	194	206	130	81	74	87	99	118	124	108	17	26047841	26050817	+	protein_coding	Jmjd8	jumonji domain containing 8 [Source:MGI Symbol%3BAcc:MGI:1919356]	--	GO:0003674,molecular_function; GO:0005634,nucleus; GO:0005737,cytoplasm; GO:0005783,endoplasmic reticulum; GO:0005788,endoplasmic reticulum lumen; GO:0006110,regulation of glycolytic process; GO:0043123,positive regulation of I-kappaB kinase/NF-kappaB signaling; GO:1903302,regulation of pyruvate kinase activity; GO:1903672,positive regulation of sprouting angiogenesis	--	-1.06533	3.25531e-15	5.72748e-14	down
ENSMUSG00000024525	0.6921	0.6341	0.5981	0.4738	1.682	1.2734	1.5144	1.5371	1.0463	1.1515	1.143	1.0859	73	52	50	48	200	101	127	130	87	97	99	91	18	67422256	67455542	+	protein_coding	Impa2	inositol monophosphatase 2 [Source:MGI Symbol%3BAcc:MGI:2149728]	K01092 Impa2, 2210415D20Rik, AI326924, AW259601, IMP_2, IMPase_2; inositol monophosphatase 2	GO:0005737,cytoplasm; GO:0006020,inositol metabolic process; GO:0007165,signal transduction; GO:0008934,inositol monophosphate 1-phosphatase activity; GO:0016787,hydrolase activity; GO:0042803,protein homodimerization activity; GO:0046854,phosphatidylinositol phosphorylation; GO:0046855,inositol phosphate dephosphorylation; GO:0046872,metal ion binding; GO:0052832,inositol monophosphate 3-phospha…	--	1.33051	4.00315e-15	6.99293e-14	up
ENSMUSG00000051335	0.5859	0.5266	0.6323	0.6101	0.1753	0.169	0.1065	0.1497	0.4657	0.3624	0.3524	0.3909	83	58	71	83	28	18	12	17	52	41	41	44	13	43348721	43457648	-	protein_coding	Gfod1	glucose-fructose oxidoreductase domain containing 1 [Source:MGI Symbol%3BAcc:MGI:2145304]	--	GO:0005575,cellular_component; GO:0005576,extracellular region; GO:0016491,oxidoreductase activity	--	-1.95957	4.77694e-15	8.29722e-14	down
ENSMUSG00000086136	5.2959	6.0749	3.7019	4.918	1.3967	0.7614	0.6301	0.714	0.7263	1.4338	1.1329	1.5313	74	66	41	66	22	8	7	8	8	16	13	17	4	103239697	103349237	+	lncRNA	Gm12718	predicted gene 12718 [Source:MGI Symbol%3BAcc:MGI:3651516]	--	--	--	-2.45836	5.35665e-15	9.26466e-14	down
ENSMUSG00000053414	0.2483	0.2025	0.2674	0.2018	0.6608	0.7409	0.6703	0.6344	0.4763	0.4702	0.531	0.5412	41	26	35	32	123	92	88	84	62	62	72	71	16	90182901	90296441	+	protein_coding	Hunk	hormonally upregulated Neu-associated kinase [Source:MGI Symbol%3BAcc:MGI:1347352]	K08797 Hunk, Bstk, Bstk1, Mak, Mak-v; hormonally upregulated Neu-associated kinase	GO:0000166,nucleotide binding; GO:0004672,protein kinase activity; GO:0004674,protein serine/threonine kinase activity; GO:0005524,ATP binding; GO:0005634,nucleus; GO:0005737,cytoplasm; GO:0006468,protein phosphorylation; GO:0016301,kinase activity; GO:0016310,phosphorylation; GO:0016740,transferase activity; GO:0035556,intracellular signal transduction	--	1.55477	9.61948e-15	1.62244e-13	up
ENSMUSG00000030872	1.1095	1.3264	1.196	1.1769	0.6238	0.6026	0.4848	0.6431	0.8325	0.7892	0.6279	0.9047	213	198	182	217	135	87	74	99	126	121	99	138	7	121585945	121620445	-	protein_coding	Gga2	golgi associated%2C gamma adaptin ear containing%2C ARF binding protein 2 [Source:MGI Symbol%3BAcc:MGI:1921355]	K12404 Gga2, 1200007E24Rik, mKIAA1080; golgi associated, gamma adaptin ear containing, ARF binding protein 2	GO:0005515,protein binding; GO:0005622,intracellular; GO:0005768,endosome; GO:0005794,Golgi apparatus; GO:0005802,trans-Golgi network; GO:0006886,intracellular protein transport; GO:0015031,protein transport; GO:0016020,membrane; GO:0016192,vesicle-mediated transport; GO:0030136,clathrin-coated vesicle; GO:0031267,small GTPase binding; GO:0034394,protein localization to cell surface; GO:0043001,G…	--	-1.02473	1.57574e-14	2.60732e-13	down
ENSMUSG00000061718	3.5104	2.9727	3.4641	2.9856	1.1562	1.7564	1.2458	1.5388	1.9179	1.8714	2.5394	2.2091	202	133	158	165	75	76	57	71	87	86	120	101	11	98239230	98248622	+	protein_coding	Ppp1r1b	protein phosphatase 1%2C regulatory inhibitor subunit 1B [Source:MGI Symbol%3BAcc:MGI:94860]	K15494 Ppp1r1b, AU040756, DARP, DARPP-32, Dar, Darpp32; protein phosphatase 1, regulatory inhibitor subunit 1B	GO:0001975,response to amphetamine; GO:0004864,protein phosphatase inhibitor activity; GO:0004865,protein serine/threonine phosphatase inhibitor activity; GO:0005634,nucleus; GO:0005737,cytoplasm; GO:0005829,cytosol; GO:0006351,transcription, DNA-templated; GO:0007165,signal transduction; GO:0007613,memory; GO:0007621,negative regulation of female receptivity; GO:0007626,locomotory behavior; GO:0…	--	-1.19976	1.61142e-14	2.65558e-13	down
ENSMUSG00000002265	0.086	0.1009	0.0849	0.0739	0.3249	0.2733	0.2726	0.4428	0.4314	0.3463	0.5233	0.475	23	21	18	19	98	55	58	95	91	74	115	101	7	6706891	6733430	-	protein_coding	Peg3	paternally expressed 3 [Source:MGI Symbol%3BAcc:MGI:104748]	K09230 Peg3, AL022617, ASF-1, End, End4, Gca, Gcap4, Pw, Pw1, Zfp10, Zfp102, mKIAA0287; paternally expressed 3	GO:0000122,negative regulation of transcription by RNA polymerase II; GO:0000977,RNA polymerase II regulatory region sequence-specific DNA binding; GO:0000981,DNA-binding transcription factor activity, RNA polymerase II-specific; GO:0001227,DNA-binding transcription repressor activity, RNA polymerase II-specific; GO:0003676,nucleic acid binding; GO:0005634,nucleus; GO:0005737,cytoplasm; GO:000577…	zf-C2H2	1.93074	1.83935e-14	3.019e-13	up
ENSMUSG00000024664	1.5163	1.7086	1.0665	1.2994	3.0591	2.6589	2.8353	3.9495	2.281	1.9491	2.3857	2.5671	113	99	63	93	257	149	168	236	134	116	146	152	19	10018933	10037474	+	protein_coding	Fads3	fatty acid desaturase 3 [Source:MGI Symbol%3BAcc:MGI:1928740]	K10225 Fads3, AI464531; fatty acid desaturase 3	GO:0005575,cellular_component; GO:0005783,endoplasmic reticulum; GO:0006629,lipid metabolic process; GO:0006631,fatty acid metabolic process; GO:0006633,fatty acid biosynthetic process; GO:0008150,biological_process; GO:0016020,membrane; GO:0016021,integral component of membrane; GO:0016491,oxidoreductase activity	--	1.15828	2.00524e-14	3.28247e-13	up
ENSMUSG00000038368	0.5938	0.5381	0.6243	0.4684	0.1915	0.2034	0.2037	0.2188	0.5022	0.4957	0.4273	0.3341	132	93	110	100	48	34	36	39	88	88	78	59	4	88012866	88329248	+	protein_coding	Focad	focadhesin [Source:MGI Symbol%3BAcc:MGI:2676921]	--	GO:0003674,molecular_function; GO:0005925,focal adhesion; GO:0008150,biological_process; GO:0016020,membrane; GO:0016021,integral component of membrane; GO:0030054,cell junction	--	-1.44889	2.38435e-14	3.8771e-13	down
ENSMUSG00000094786	7.8968	8.2595	7.5593	5.4708	2.9437	3.1873	3.9805	3.2956	4.4435	3.5782	3.4797	3.8673	257	209	195	171	108	78	103	86	114	93	93	100	2	177190008	177201556	+	protein_coding	Gm14403	predicted gene 14403 [Source:MGI Symbol%3BAcc:MGI:3649813]	--	--	zf-C2H2	-1.12776	3.20168e-14	5.16493e-13	down
ENSMUSG00000024036	0.3247	0.3838	0.3654	0.3884	0.7863	0.7178	0.7892	0.8537	0.6401	0.6813	0.8015	0.7953	74	68	66	85	202	123	143	156	115	124	150	144	17	31505766	31569713	+	protein_coding	Slc37a1	solute carrier family 37 (glycerol-3-phosphate transporter)%2C member 1 [Source:MGI Symbol%3BAcc:MGI:2446181]	K13783 Slc37a1, G3, G3PP; solute carrier family 37 (glycerol-3-phosphate transporter), member 1	GO:0005783,endoplasmic reticulum; GO:0008643,carbohydrate transport; GO:0015297,antiporter activity; GO:0015760,glucose-6-phosphate transport; GO:0016020,membrane; GO:0016021,integral component of membrane; GO:0022857,transmembrane transporter activity; GO:0030176,integral component of endoplasmic reticulum membrane; GO:0035435,phosphate ion transmembrane transport; GO:0055085,transmembrane trans…	--	1.10787	5.04722e-14	8.02567e-13	up
ENSMUSG00000017639	0.478	0.7641	0.6289	0.7964	1.4539	1.4258	1.4344	1.4308	1.594	1.505	1.5967	1.8308	70	87	73	112	240	157	167	168	184	176	192	213	11	79482038	79588849	+	protein_coding	Rab11fip4	RAB11 family interacting protein 4 (class II) [Source:MGI Symbol%3BAcc:MGI:2442920]	K12485 Rab11fip4, A730072L08Rik, RAB11-, RAB11-FIP4, mKIAA1821; RAB11 family interacting protein 4 (class II)	GO:0003407,neural retina development; GO:0005509,calcium ion binding; GO:0005768,endosome; GO:0005813,centrosome; GO:0007049,cell cycle; GO:0016020,membrane; GO:0030139,endocytic vesicle; GO:0030496,midbody; GO:0031267,small GTPase binding; GO:0031410,cytoplasmic vesicle; GO:0032154,cleavage furrow; GO:0032456,endocytic recycling; GO:0032465,regulation of cytokinesis; GO:0042803,protein homodimer…	--	1.11165	6.29461e-14	9.94451e-13	up
ENSMUSG00000074398	0.0911	0.2733	0	0.2213	1.2389	1.6554	1.451	1.5146	0.5007	0.2661	0.9982	0.8024	3	7	0	7	46	41	38	40	13	7	27	21	3	96463081	96474117	-	lncRNA	Gm15441	predicted gene 15441 [Source:MGI Symbol%3BAcc:MGI:3641753]	--	GO:0003674,molecular_function; GO:0005575,cellular_component; GO:0008150,biological_process	--	3.31742	6.61685e-14	1.03732e-12	up
ENSMUSG00000030256	0.0681	0.0779	0.0096	0.071	0.3694	0.4531	0.3714	0.4061	0.1345	0.1801	0.1106	0.1239	9	8	1	9	55	45	39	43	14	19	12	13	6	145803969	145811284	-	protein_coding	Bhlhe41	basic helix-loop-helix family%2C member e41 [Source:MGI Symbol%3BAcc:MGI:1930704]	K03730 Bhlhe41, 6430520M22Rik, Bhlhb, Bhlhb2l, Bhlhb3, DEC2, Sh, Sharp1; basic helix-loop-helix family, member e41	GO:0000122,negative regulation of transcription by RNA polymerase II; GO:0000978,RNA polymerase II proximal promoter sequence-specific DNA binding; GO:0000981,DNA-binding transcription factor activity, RNA polymerase II-specific; GO:0001102,RNA polymerase II activating transcription factor binding; GO:0001227,DNA-binding transcription repressor activity, RNA polymerase II-specific; GO:0003677,DNA…	bHLH	2.79227	8.15898e-14	1.26289e-12	up
ENSMUSG00000027360	0.4619	0.5839	0.5828	0.5639	1.1445	1.0803	1.4424	1.5296	1.2427	1.456	1.445	1.5236	58	57	58	68	162	102	144	154	123	146	149	152	2	126435587	126461219	-	protein_coding	Hdc	histidine decarboxylase [Source:MGI Symbol%3BAcc:MGI:96062]	K01590 Hdc, AW108189, Hdc-, Hdc-a, Hdc-c, Hdc-e, Hdc-s; histidine decarboxylase	GO:0001692,histamine metabolic process; GO:0001694,histamine biosynthetic process; GO:0003824,catalytic activity; GO:0004398,histidine decarboxylase activity; GO:0005737,cytoplasm; GO:0005829,cytosol; GO:0006520,cellular amino acid metabolic process; GO:0006547,histidine metabolic process; GO:0006548,histidine catabolic process; GO:0016597,amino acid binding; GO:0016829,lyase activity; GO:0016831…	--	1.24441	8.89457e-14	1.37154e-12	up
ENSMUSG00000020805	0.1545	0.1192	0.2209	0.1609	0.6213	0.6849	0.6218	1.0405	1.0715	1.0447	1.0411	1.1149	15	9	17	15	68	50	48	81	82	81	83	86	11	72132815	72158048	-	protein_coding	Slc13a5	solute carrier family 13 (sodium-dependent citrate transporter)%2C member 5 [Source:MGI Symbol%3BAcc:MGI:3037150]	K14445 Slc13a5, In, Indy, Na, NaC2/, NaC2/NaCT, Nact, mIN, mINDY; solute carrier family 13 (sodium-dependent citrate transporter), member 5	GO:0005215,transporter activity; GO:0005343,organic acid:sodium symporter activity; GO:0005654,nucleoplasm; GO:0005829,cytosol; GO:0005886,plasma membrane; GO:0006811,ion transport; GO:0006814,sodium ion transport; GO:0006842,tricarboxylic acid transport; GO:0015137,citrate transmembrane transporter activity; GO:0015141,succinate transmembrane transporter activity; GO:0015142,tricarboxylic acid t…	--	2.17221	1.26508e-13	1.92167e-12	up
ENSMUSG00000090733	86.6928	85.4593	84.9996	121.555	191.844	212.216	199.23	184.599	178.668	127.978	140.498	130.111	1777	1362	1381	2393	4433	3271	3247	3034	2887	2095	2365	2119	3	90119829	90120958	-	protein_coding	Rps27	ribosomal protein S27 [Source:MGI Symbol%3BAcc:MGI:1888676]	K02978 Rps27, 3200001M24Rik; ribosomal protein S27	GO:0000028,ribosomal small subunit assembly; GO:0003723,RNA binding; GO:0003735,structural constituent of ribosome; GO:0005515,protein binding; GO:0022627,cytosolic small ribosomal subunit	--	1.05603	1.46419e-13	2.20766e-12	up
ENSMUSG00000042195	0.0375	0.0241	0.0945	0.0195	0.7479	0.7723	0.9661	0.7944	0.1426	0.5161	0.4563	0.3301	2	1	4	1	45	31	41	34	6	22	20	14	9	53678822	53725438	+	protein_coding	Slc35f2	solute carrier family 35%2C member F2 [Source:MGI Symbol%3BAcc:MGI:1919272]	K15287 Slc35f2, 1500009K05Rik, AU019213; solute carrier family 35, member F2	GO:0003674,molecular_function; GO:0005575,cellular_component; GO:0008150,biological_process; GO:0016020,membrane; GO:0016021,integral component of membrane; GO:0022857,transmembrane transporter activity; GO:0055085,transmembrane transport	--	4.26188	1.97569e-13	2.95701e-12	up
ENSMUSG00000049303	0.1562	0.0709	0.0927	0.1435	0.5134	0.5253	0.6355	0.5958	0.3729	0.3911	0.4586	0.4625	17	6	8	15	63	43	55	52	32	34	41	40	19	4495936	4527475	-	protein_coding	Syt12	synaptotagmin XII [Source:MGI Symbol%3BAcc:MGI:2159601]	K19912 Syt12; synaptotagmin XII	GO:0000149,SNARE binding; GO:0001786,phosphatidylserine binding; GO:0005509,calcium ion binding; GO:0005544,calcium-dependent phospholipid binding; GO:0005886,plasma membrane; GO:0008021,synaptic vesicle; GO:0014059,regulation of dopamine secretion; GO:0016020,membrane; GO:0016021,integral component of membrane; GO:0016192,vesicle-mediated transport; GO:0017156,calcium ion regulated exocytosis; G…	--	2.25463	2.71209e-13	4.01009e-12	up
ENSMUSG00000030257	0.3925	0.5115	0.4561	0.3495	0.087	0.1717	0.1234	0.0644	0.1507	0.1811	0.0692	0.13	76	77	70	65	19	25	19	10	23	28	11	20	6	112694932	112924227	-	protein_coding	Srgap3	SLIT-ROBO Rho GTPase activating protein 3 [Source:MGI Symbol%3BAcc:MGI:2152938]	K07526 Srgap3, AI452337, Arhg, Arhgap14, D130026O08Rik, Gbi, MEGAP, WRP, mKIAA0411; SLIT-ROBO Rho GTPase activating protein 3	GO:0005096,GTPase activator activity; GO:0005515,protein binding; GO:0005737,cytoplasm; GO:0007165,signal transduction; GO:0030336,negative regulation of cell migration	--	-1.95537	3.36614e-13	4.93539e-12	down
ENSMUSG00000073460	0.1913	0.0492	0.0724	0.1593	0.9333	0.7377	0.8661	1.2167	0.4125	0.2635	0.396	0.4574	10	2	3	8	55	29	36	51	17	11	17	19	17	13107616	13129117	-	protein_coding	Pnldc1	poly(A)-specific ribonuclease (PARN)-like domain containing 1 [Source:MGI Symbol%3BAcc:MGI:2685159]	K01148 Pnldc1, Gm313; poly(A)-specific ribonuclease (PARN)-like domain containing 1	GO:0000175,3'-5'-exoribonuclease activity; GO:0000184,nuclear-transcribed mRNA catabolic process, nonsense-mediated decay; GO:0000289,nuclear-transcribed mRNA poly(A) tail shortening; GO:0001825,blastocyst formation; GO:0003676,nucleic acid binding; GO:0003723,RNA binding; GO:0004518,nuclease activity; GO:0004527,exonuclease activity; GO:0004535,poly(A)-specific ribonuclease activity; GO:0005737,…	--	2.9302	4.15367e-13	6.04655e-12	up
ENSMUSG00000053553	1.7108	2.4045	1.6466	2.1302	4.0678	4.3392	3.4161	4.1133	2.036	1.9876	2.1477	1.9313	97	106	74	116	260	185	154	187	91	90	100	87	5	139345494	139446282	-	protein_coding	3110082I17Rik	RIKEN cDNA 3110082I17 gene [Source:MGI Symbol%3BAcc:MGI:1920462]	--	GO:0005575,cellular_component; GO:0008150,biological_process	--	1.01677	6.85393e-13	9.77944e-12	up
ENSMUSG00000085404	9.7664	7.4943	7.6621	5.6398	17.8365	14.625	14.6573	19.9591	13.0138	15.8258	15.3905	18.3863	119	71	74	66	245	134	142	195	125	154	154	178	4	62006525	62008761	+	lncRNA	Gm12909	predicted gene 12909 [Source:MGI Symbol%3BAcc:MGI:3651135]	--	--	--	1.1323	1.53747e-12	2.15105e-11	up
ENSMUSG00000031097	0.136	0.0437	0.0429	0.2123	1.3267	0.904	1.9237	1.6109	1.8972	2.0004	2.4834	0.8556	4	1	1	6	44	20	45	38	44	47	60	20	7	141995545	141998147	+	protein_coding	Tnni2	troponin I%2C skeletal%2C fast 2 [Source:MGI Symbol%3BAcc:MGI:105070]	K12043 Tnni2; troponin I, skeletal, fast 2	GO:0003009,skeletal muscle contraction; GO:0003779,actin binding; GO:0005634,nucleus; GO:0005861,troponin complex; GO:0006936,muscle contraction; GO:0006937,regulation of muscle contraction; GO:0031014,troponin T binding; GO:0045893,positive regulation of transcription, DNA-templated; GO:0046872,metal ion binding; GO:0060048,cardiac muscle contraction	--	3.65305	1.60525e-12	2.24075e-11	up
ENSMUSG00000118017	0.5476	0.5534	0.3372	0.3462	0.9658	0.8496	1.2791	1.5611	1.7698	1.3878	1.2543	1.7559	84	66	41	51	167	98	156	192	214	170	158	214	18	65377358	65385692	+	lncRNA	Gm29966	predicted gene%2C 29966 [Source:MGI Symbol%3BAcc:MGI:5589125]	--	--	--	1.37492	1.74318e-12	2.42498e-11	up
ENSMUSG00000030483	1.1565	1.9521	1.7022	1.2041	0.0641	0	0	0	0.0917	0	0.0293	0.0606	48	63	56	48	3	0	0	0	3	0	1	2	7	25597045	25626049	+	protein_coding	Cyp2b10	cytochrome P450%2C family 2%2C subfamily b%2C polypeptide 10 [Source:MGI Symbol%3BAcc:MGI:88598]	K07412 Cyp2b10, Cyp2, Cyp2b, Cyp2b2, Cyp2b20, p1, p16; cytochrome P450, family 2, subfamily b, polypeptide 10	GO:0004497,monooxygenase activity; GO:0005506,iron ion binding; GO:0005737,cytoplasm; GO:0005743,mitochondrial inner membrane; GO:0005783,endoplasmic reticulum; GO:0006082,organic acid metabolic process; GO:0006805,xenobiotic metabolic process; GO:0008202,steroid metabolic process; GO:0008390,testosterone 16-alpha-hydroxylase activity; GO:0008392,arachidonic acid epoxygenase activity; GO:0008395,…	--	-6.18325	1.76664e-12	2.45482e-11	down
ENSMUSG00000028525	0.9059	0.9482	0.8389	0.893	0.3761	0.4998	0.4727	0.4447	0.4279	0.4465	0.3462	0.3699	188	153	138	178	88	78	78	74	70	74	59	61	4	101944740	102464456	+	protein_coding	Pde4b	phosphodiesterase 4B%2C cAMP specific [Source:MGI Symbol%3BAcc:MGI:99557]	K13293 Pde4b, Dpde, Dpde4, R74983, dunc, dunce; phosphodiesterase 4B, cAMP specific	GO:0000930,gamma-tubulin complex; GO:0001780,neutrophil homeostasis; GO:0004114,3',5'-cyclic-nucleotide phosphodiesterase activity; GO:0004115,3',5'-cyclic-AMP phosphodiesterase activity; GO:0005515,protein binding; GO:0005634,nucleus; GO:0005737,cytoplasm; GO:0005813,centrosome; GO:0005829,cytosol; GO:0005891,voltage-gated calcium channel complex; GO:0006939,smooth muscle contraction; GO:0007165…	--	-1.01331	2.0262e-12	2.79014e-11	down
ENSMUSG00000033854	0.1044	0.082	0.0658	0.0423	0.2932	0.3316	0.3501	0.3833	0.1545	0.1743	0.1271	0.1241	18	11	9	7	57	43	48	53	21	24	18	17	12	98395696	98544569	-	protein_coding	Kcnk10	potassium channel%2C subfamily K%2C member 10 [Source:MGI Symbol%3BAcc:MGI:1919508]	K04920 Kcnk10, 1700024D23Rik, 3010005K24Rik, Trek, Trek2; potassium channel, subfamily K, member 10	GO:0005267,potassium channel activity; GO:0005886,plasma membrane; GO:0005887,integral component of plasma membrane; GO:0022841,potassium ion leak channel activity; GO:0030322,stabilization of membrane potential; GO:0071805,potassium ion transmembrane transport	--	2.19432	3.19386e-12	4.31542e-11	up
ENSMUSG00000027556	7.9098	6.45	7.0471	6.198	2.8211	3.6328	3.2306	3.4577	3.9308	3.5737	2.9789	2.925	194	123	137	146	78	67	63	68	76	70	60	57	3	14831276	14873428	-	protein_coding	Car1	carbonic anhydrase 1 [Source:MGI Symbol%3BAcc:MGI:88268]	K01672 Car1, AW555628, Ca1, Car, Car-1; carbonic anhydrase 1	GO:0004064,arylesterase activity; GO:0004089,carbonate dehydratase activity; GO:0005737,cytoplasm; GO:0006730,one-carbon metabolic process; GO:0008270,zinc ion binding; GO:0016829,lyase activity; GO:0016836,hydro-lyase activity; GO:0046872,metal ion binding	--	-1.0847	3.21615e-12	4.33595e-11	down
ENSMUSG00000032092	1.1757	0.9956	1.2714	0.958	0.5441	0.3205	0.4041	0.5555	0.6299	0.5669	0.6225	0.5882	161	106	138	126	84	33	44	61	68	62	70	64	9	44951097	44965313	+	protein_coding	Mpzl2	myelin protein zero-like 2 [Source:MGI Symbol%3BAcc:MGI:1289160]	--	GO:0003674,molecular_function; GO:0005886,plasma membrane; GO:0007155,cell adhesion; GO:0016020,membrane; GO:0016021,integral component of membrane; GO:0033077,T cell differentiation in thymus; GO:0098609,cell-cell adhesion	--	-1.2565	3.48007e-12	4.67629e-11	down
ENSMUSG00000000058	1.068	1.0989	1.2897	1.0961	2.3279	2.5566	2.0916	2.8352	1.5097	1.6048	1.2262	1.5939	70	56	67	69	172	126	109	149	78	84	66	83	6	17281184	17289114	+	protein_coding	Cav2	caveolin 2 [Source:MGI Symbol%3BAcc:MGI:107571]	K12958 Cav2, AI447843; caveolin 2	GO:0000149,SNARE binding; GO:0001937,negative regulation of endothelial cell proliferation; GO:0001938,positive regulation of endothelial cell proliferation; GO:0002080,acrosomal membrane; GO:0002095,caveolar macromolecular signaling complex; GO:0005515,protein binding; GO:0005634,nucleus; GO:0005635,nuclear envelope; GO:0005637,nuclear inner membrane; GO:0005737,cytoplasm; GO:0005783,endoplasmic…	--	1.10724	4.08024e-12	5.42318e-11	up
ENSMUSG00000039115	1.1512	1.0551	1.2437	1.1986	0.5693	0.5279	0.674	0.5033	0.8309	0.8036	1.144	0.8743	174	124	149	174	97	60	81	61	99	97	142	105	9	118435758	118730071	+	protein_coding	Itga9	integrin alpha 9 [Source:MGI Symbol%3BAcc:MGI:104756]	K06585 Itga9, (alpha)9, 2610002H11Rik, 6720458D17Rik, AI461869, D130073C02, D9Ertd428, D9Ertd428e; integrin alpha 9	GO:0005518,collagen binding; GO:0007155,cell adhesion; GO:0007229,integrin-mediated signaling pathway; GO:0008305,integrin complex; GO:0009925,basal plasma membrane; GO:0016020,membrane; GO:0016021,integral component of membrane; GO:0030593,neutrophil chemotaxis; GO:0034679,integrin alpha9-beta1 complex; GO:0043236,laminin binding; GO:0046872,metal ion binding	--	-1.03222	5.62151e-12	7.39934e-11	down
ENSMUSG00000110631	1.2255	0.9155	0.6025	0.5442	3.7328	2.6123	4.0572	5.1694	1.9775	1.715	2.1287	2.6311	136	79	53	58	467	218	358	460	173	152	194	232	8	122559986	122567917	+	lncRNA	Gm42047	predicted gene%2C 42047 [Source:MGI Symbol%3BAcc:MGI:5624932]	--	--	--	2.23671	5.93945e-12	7.80103e-11	up
ENSMUSG00000056313	5.4126	5.1485	5.7261	4.8724	2.3006	2.5493	3.2973	2.3204	5.4357	4.8359	5.4925	5.535	192	142	161	166	92	68	93	66	152	137	160	156	8	24927196	24929000	-	protein_coding	Tcim	transcriptional and immune response regulator [Source:MGI Symbol%3BAcc:MGI:1916318]	--	GO:0002264,endothelial cell activation involved in immune response; GO:0005112,Notch binding; GO:0005634,nucleus; GO:0005654,nucleoplasm; GO:0005730,nucleolus; GO:0005737,cytoplasm; GO:0005829,cytosol; GO:0005886,plasma membrane; GO:0006915,apoptotic process; GO:0010739,positive regulation of protein kinase A signaling; GO:0016607,nuclear speck; GO:0034605,cellular response to heat; GO:0043066,ne…	--	-1.02344	6.55141e-12	8.56798e-11	down
ENSMUSG00000056133	0.311	0.1778	0.436	0.3238	1.2415	1.4246	0.9996	1.099	1.2932	1.0168	1.1361	0.9786	18	8	20	18	81	62	46	51	59	47	54	45	17	7630214	7652863	-	protein_coding	Unc93a2	unc-93 homolog A2 [Source:MGI Symbol%3BAcc:MGI:3712668]	--	GO:0003674,molecular_function; GO:0005886,plasma membrane; GO:0008150,biological_process	--	1.92901	6.71864e-12	8.7773e-11	up
ENSMUSG00000058254	1.5768	1.3891	1.7532	1.4544	0.6579	0.9479	0.8422	0.5657	0.8038	0.8926	1.0083	0.8881	219	150	193	194	103	99	93	63	88	99	115	98	X	10351397	10462844	+	protein_coding	Tspan7	tetraspanin 7 [Source:MGI Symbol%3BAcc:MGI:1298407]	K06571 Tspan7, 1200014P11Rik, A1, A15, AI323365, Cd231, Mxs1, PE3, PE31, R74651, T, TALLA, Tm4sf, Tm4sf2; tetraspanin 7	GO:0005887,integral component of plasma membrane; GO:0016020,membrane; GO:0016021,integral component of membrane	--	-1.04423	6.80173e-12	8.87637e-11	down
ENSMUSG00000028128	1.0471	0.6474	0.7367	0.8596	2.3935	3.1062	1.8994	1.8583	1.5071	1.059	1.226	1.3178	52	25	29	41	134	116	75	74	59	42	50	52	3	121517186	121528697	+	protein_coding	F3	coagulation factor III [Source:MGI Symbol%3BAcc:MGI:88381]	K03901 F3, AA409063, CD142, Cf-3, Cf3, TF; coagulation factor III	GO:0001938,positive regulation of endothelial cell proliferation; GO:0002020,protease binding; GO:0002541,activation of plasma proteins involved in acute inflammatory response; GO:0004252,serine-type endopeptidase activity; GO:0004896,cytokine receptor activity; GO:0005543,phospholipid binding; GO:0005615,extracellular space; GO:0005737,cytoplasm; GO:0005886,plasma membrane; GO:0006919,activation…	--	1.47938	1.46139e-11	1.85951e-10	up
ENSMUSG00000112774	3.0372	2.9734	3.1169	3.6579	1.5481	1.2961	1.2543	1.6678	2.2714	2.8097	2.1528	2.5959	134	102	109	155	77	43	44	59	79	99	78	91	10	122222797	122270938	+	lncRNA	Gm36041	predicted gene%2C 36041 [Source:MGI Symbol%3BAcc:MGI:5595200]	--	--	--	-1.14564	1.47757e-11	1.87814e-10	down
ENSMUSG00000035357	0.1192	0.1353	0.0885	0.0584	0.3981	0.4476	0.344	0.4635	0.3291	0.4478	0.2989	0.3354	17	15	10	8	64	48	39	53	37	51	35	38	6	101126570	101354858	-	protein_coding	Pdzrn3	PDZ domain containing RING finger 3 [Source:MGI Symbol%3BAcc:MGI:1933157]	K15682 Pdzrn3, 1110020C07Rik, AI429718, AL023082, LN, LNX3, SEMACAP3, Semc, Semcap3; PDZ domain containing RING finger 3	GO:0004842,ubiquitin-protein transferase activity; GO:0005515,protein binding; GO:0005737,cytoplasm; GO:0007528,neuromuscular junction development; GO:0008270,zinc ion binding; GO:0016567,protein ubiquitination; GO:0016740,transferase activity; GO:0030054,cell junction; GO:0031594,neuromuscular junction; GO:0045202,synapse; GO:0046872,metal ion binding; GO:0061630,ubiquitin protein ligase activity	--	2.04913	2.1969e-11	2.72175e-10	up
ENSMUSG00000060227	0.3648	0.2458	0.3836	0.3437	0.8784	0.8895	0.8521	0.8558	0.6171	0.6526	0.5712	0.6669	42	22	35	38	114	77	78	79	56	60	54	61	2	121697451	121766701	+	protein_coding	Golm2	golgi membrane protein 2 [Source:MGI Symbol%3BAcc:MGI:2443129]	--	GO:0003674,molecular_function; GO:0005794,Golgi apparatus; GO:0008150,biological_process; GO:0016020,membrane; GO:0016021,integral component of membrane	--	1.37014	2.22208e-11	2.74905e-10	up
ENSMUSG00000030399	0.0349	0.0449	0.0441	0.0364	0.5733	0.4414	0.8129	0.6971	0.9307	1.0717	1.3188	1.2751	2	2	2	2	37	19	37	32	42	49	62	58	7	19138701	19156766	+	protein_coding	Ckm	creatine kinase%2C muscle [Source:MGI Symbol%3BAcc:MGI:88413]	K00933 Ckm, CPK-M, Ckmm, M-CK, MCK; creatine kinase, muscle	GO:0000166,nucleotide binding; GO:0003824,catalytic activity; GO:0004111,creatine kinase activity; GO:0005524,ATP binding; GO:0005615,extracellular space; GO:0005737,cytoplasm; GO:0006603,phosphocreatine metabolic process; GO:0016301,kinase activity; GO:0016740,transferase activity; GO:0016772,transferase activity, transferring phosphorus-containing groups; GO:0046314,phosphocreatine biosynthetic…	--	3.98827	2.31631e-11	2.85811e-10	up
ENSMUSG00000021226	1.1817	0.8642	1.0232	1.2787	3.1448	2.8965	2.3314	2.4274	2.3515	2.3501	2.5112	2.2747	51	29	35	53	153	94	80	84	80	81	89	78	12	84034635	84040647	+	protein_coding	Acot2	acyl-CoA thioesterase 2 [Source:MGI Symbol%3BAcc:MGI:2159605]	K01068 Acot2, AA571646, MTE-, MTE-I, Mte1; acyl-CoA thioesterase 2	GO:0000038,very long-chain fatty acid metabolic process; GO:0001666,response to hypoxia; GO:0001676,long-chain fatty acid metabolic process; GO:0005739,mitochondrion; GO:0006629,lipid metabolic process; GO:0006631,fatty acid metabolic process; GO:0006637,acyl-CoA metabolic process; GO:0016290,palmitoyl-CoA hydrolase activity; GO:0016787,hydrolase activity; GO:0016790,thiolester hydrolase activity…	--	1.30824	2.96572e-11	3.61925e-10	up
ENSMUSG00000038742	2.8626	5.0055	3.6115	4.4206	1.5407	1.3688	1.3754	1.8853	2.5297	2.3762	2.4675	3.0361	89	121	89	132	54	32	34	47	62	59	63	75	9	20785104	20791023	-	protein_coding	Angptl6	angiopoietin-like 6 [Source:MGI Symbol%3BAcc:MGI:1917976]	--	GO:0001525,angiogenesis; GO:0005102,signaling receptor binding; GO:0005576,extracellular region; GO:0005615,extracellular space; GO:0007275,multicellular organism development; GO:0030141,secretory granule; GO:0030154,cell differentiation; GO:0062023,collagen-containing extracellular matrix	--	-1.36151	3.10776e-11	3.78127e-10	down
ENSMUSG00000001095	0.9915	0.8954	0.9315	0.8347	0.1871	0.1964	0.0531	0.1579	0.4282	0.3698	0.3596	0.3452	47	33	35	38	10	7	2	6	16	14	14	13	11	78287913	78313043	-	protein_coding	Slc13a2	solute carrier family 13 (sodium-dependent dicarboxylate transporter)%2C member 2 [Source:MGI Symbol%3BAcc:MGI:1276558]	K14445 Slc13a2, Nad, Nadc-1, Nadc1, mNaDC, mNaDC-1; solute carrier family 13 (sodium-dependent dicarboxylate transporter), member 2	GO:0005215,transporter activity; GO:0006811,ion transport; GO:0006814,sodium ion transport; GO:0015141,succinate transmembrane transporter activity; GO:0015293,symporter activity; GO:0016020,membrane; GO:0016021,integral component of membrane; GO:0055085,transmembrane transport; GO:0071422,succinate transmembrane transport; GO:0098656,anion transmembrane transport	--	-2.59877	3.73769e-11	4.5177e-10	down
ENSMUSG00000058626	0.0393	0.1768	0.0496	0.1227	0.6968	0.7313	0.7163	0.8817	0.4484	0.2459	0.3587	0.4943	2	7	2	6	40	28	29	36	18	10	15	20	17	45941130	45970251	-	protein_coding	Capn11	calpain 11 [Source:MGI Symbol%3BAcc:MGI:1352490]	K08580 Capn11; calpain 11	GO:0001669,acrosomal vesicle; GO:0004198,calcium-dependent cysteine-type endopeptidase activity; GO:0005509,calcium ion binding; GO:0005622,intracellular; GO:0005737,cytoplasm; GO:0006508,proteolysis; GO:0008233,peptidase activity; GO:0008234,cysteine-type peptidase activity; GO:0016787,hydrolase activity; GO:0031410,cytoplasmic vesicle; GO:0046872,metal ion binding	--	2.98689	4.8592e-11	5.77999e-10	up
ENSMUSG00000034457	0.1209	0.0444	0.0763	0.063	0.3678	0.3561	0.5106	0.3986	0.1424	0.1947	0.1473	0.1739	14	4	7	7	48	31	47	37	13	18	14	16	X	96377446	96420822	-	protein_coding	Eda2r	ectodysplasin A2 receptor [Source:MGI Symbol%3BAcc:MGI:2442860]	K05163 Eda2r, 9430060M22Rik, TNFRSF27, Xed, Xedar; ectodysplasin A2 receptor	GO:0005886,plasma membrane; GO:0005887,integral component of plasma membrane; GO:0007275,multicellular organism development; GO:0012501,programmed cell death; GO:0016020,membrane; GO:0016021,integral component of membrane; GO:0030154,cell differentiation; GO:0038023,signaling receptor activity; GO:0043123,positive regulation of I-kappaB kinase/NF-kappaB signaling; GO:0046330,positive regulation o…	--	2.38977	6.07752e-11	7.13204e-10	up
ENSMUSG00000053964	1.2529	1.3569	1.0815	1.6478	4.231	3.4199	4.8101	8.0044	4.991	5.1742	4.8178	4.7859	57	48	39	72	217	117	174	292	179	188	180	173	7	28533279	28541133	+	protein_coding	Lgals4	lectin%2C galactose binding%2C soluble 4 [Source:MGI Symbol%3BAcc:MGI:107536]	K10091 Lgals4, gal-4, galect; lectin, galactose binding, soluble 4	GO:0005515,protein binding; GO:0005615,extracellular space; GO:0016936,galactoside binding; GO:0030246,carbohydrate binding; GO:0062023,collagen-containing extracellular matrix	--	1.92786	8.25727e-11	9.5979e-10	up
ENSMUSG00000034731	0.0749	0.0694	0.0605	0.0437	0.1888	0.1595	0.2224	0.2617	0.1673	0.1351	0.0657	0.0943	25	18	16	14	71	40	59	70	44	36	18	25	14	78796190	78970216	-	protein_coding	Dgkh	diacylglycerol kinase%2C eta [Source:MGI Symbol%3BAcc:MGI:2444188]	K00901 Dgkh, 5930402B05Rik, D130015C16, DGK; diacylglycerol kinase, eta	GO:0000166,nucleotide binding; GO:0003951,NAD+ kinase activity; GO:0004143,diacylglycerol kinase activity; GO:0005524,ATP binding; GO:0005737,cytoplasm; GO:0005768,endosome; GO:0005856,cytoskeleton; GO:0005886,plasma membrane; GO:0006654,phosphatidic acid biosynthetic process; GO:0007165,signal transduction; GO:0007205,protein kinase C-activating G protein-coupled receptor signaling pathway; GO:0…	--	1.74071	1.3219e-10	1.51209e-09	up
ENSMUSG00000006641	0.7395	0.5575	0.6273	0.7965	1.3685	1.5938	1.5233	1.7173	0.7763	0.6705	0.6055	0.5135	58	34	39	60	121	94	95	108	48	42	39	32	5	31193380	31206268	-	protein_coding	Slc5a6	solute carrier family 5 (sodium-dependent vitamin transporter)%2C member 6 [Source:MGI Symbol%3BAcc:MGI:2660847]	K14386 Slc5a6, E430023I20; solute carrier family 5 (sodium-dependent vitamin transporter), member 6	GO:0005886,plasma membrane; GO:0006811,ion transport; GO:0006814,sodium ion transport; GO:0008523,sodium-dependent multivitamin transmembrane transporter activity; GO:0012506,vesicle membrane; GO:0015225,biotin transmembrane transporter activity; GO:0015233,pantothenate transmembrane transporter activity; GO:0015293,symporter activity; GO:0015878,biotin transport; GO:0015887,pantothenate transmem…	--	1.17053	1.44752e-10	1.64807e-09	up
ENSMUSG00000016239	0.4538	0.515	0.5221	0.4725	0.0947	0.0533	0.0504	0.0666	0.4233	0.4847	0.3251	0.4872	34	30	31	34	8	3	3	4	25	29	20	29	X	35592006	35625994	+	protein_coding	Lonrf3	LON peptidase N-terminal domain and ring finger 3 [Source:MGI Symbol%3BAcc:MGI:1921615]	--	GO:0046872,metal ion binding	--	-2.8401	1.81542e-10	2.04598e-09	down
ENSMUSG00000074743	1.4898	1.1426	1.6726	1.2807	0.5941	0.4907	0.5157	0.6307	0.6935	0.7872	0.5991	0.8257	109	65	97	90	49	27	30	37	40	46	36	48	2	148246386	148250108	-	protein_coding	Thbd	thrombomodulin [Source:MGI Symbol%3BAcc:MGI:98736]	K03907 Thbd, AI385582, CD141, TM; thrombomodulin	GO:0004888,transmembrane signaling receptor activity; GO:0005509,calcium ion binding; GO:0005615,extracellular space; GO:0005774,vacuolar membrane; GO:0005886,plasma membrane; GO:0005887,integral component of plasma membrane; GO:0007565,female pregnancy; GO:0007596,blood coagulation; GO:0007599,hemostasis; GO:0009790,embryo development; GO:0009897,external side of plasma membrane; GO:0009986,cell…	--	-1.31982	1.96511e-10	2.20858e-09	down
ENSMUSG00000061322	0.3292	0.3999	0.3	0.3428	1.1682	0.7784	1.2422	1.6424	1.9954	1.9467	1.5145	1.4963	18	17	13	18	72	32	54	72	86	85	68	65	4	41569775	41638158	+	protein_coding	Dnai1	dynein axonemal intermediate chain 1 [Source:MGI Symbol%3BAcc:MGI:1916172]	K10409 Dnai1, 1110066F04Rik, BB124644, Dnaic1, b2b1526C, b2b1526Clo; dynein axonemal intermediate chain 1	GO:0003341,cilium movement; GO:0003351,epithelial cilium movement; GO:0003774,motor activity; GO:0005515,protein binding; GO:0005737,cytoplasm; GO:0005813,centrosome; GO:0005856,cytoskeleton; GO:0005874,microtubule; GO:0005929,cilium; GO:0007018,microtubule-based movement; GO:0007368,determination of left/right symmetry; GO:0007507,heart development; GO:0008286,insulin receptor signaling pathway;…	--	1.81608	2.3809e-10	2.65878e-09	up
ENSMUSG00000027577	0.9018	1.1728	0.8053	1.0655	0.2966	0.2021	0.4842	0.4549	0.437	0.3299	0.4565	0.3953	89	90	63	101	33	15	38	36	34	26	37	31	2	180660173	180685339	-	protein_coding	Chrna4	cholinergic receptor%2C nicotinic%2C alpha polypeptide 4 [Source:MGI Symbol%3BAcc:MGI:87888]	K04806 Chrna4, Ac, Acr, Acra-4, Acra4, EBN1, ENFL1; cholinergic receptor, nicotinic, alpha polypeptide 4	GO:0001508,action potential; GO:0001666,response to hypoxia; GO:0004888,transmembrane signaling receptor activity; GO:0005216,ion channel activity; GO:0005230,extracellular ligand-gated ion channel activity; GO:0005515,protein binding; GO:0005886,plasma membrane; GO:0005887,integral component of plasma membrane; GO:0005892,acetylcholine-gated channel complex; GO:0006281,DNA repair; GO:0006811,ion…	--	-1.46536	2.63021e-10	2.9265e-09	down
ENSMUSG00000062545	0.8328	1.03	1.172	0.9839	1.918	2.0021	2.1755	2.4369	1.3816	1.7648	1.2287	1.3506	52	50	58	59	135	94	108	122	68	88	63	67	4	128509236	128512412	-	protein_coding	Tlr12	toll-like receptor 12 [Source:MGI Symbol%3BAcc:MGI:3045221]	K18807 Tlr12, Gm1365, Tlr, Tlr11; toll-like receptor 12	GO:0002224,toll-like receptor signaling pathway; GO:0002376,immune system process; GO:0005887,integral component of plasma membrane; GO:0006954,inflammatory response; GO:0007165,signal transduction; GO:0016020,membrane; GO:0016021,integral component of membrane; GO:0016787,hydrolase activity; GO:0038023,signaling receptor activity; GO:0042832,defense response to protozoan; GO:0045087,innate immun…	--	1.08826	3.23712e-10	3.57252e-09	up
ENSMUSG00000053846	0.3238	0.1943	0.3132	0.2584	0.7946	0.7606	0.8144	0.8075	0.7393	0.554	0.5388	0.7335	30	14	23	23	83	53	60	60	54	41	41	54	18	75072393	75094334	-	protein_coding	Lipg	lipase%2C endothelial [Source:MGI Symbol%3BAcc:MGI:1341803]	K22284 Lipg, 3110013K01Rik, E, EL, lipase, mED, mEDL; lipase, endothelial	GO:0004465,lipoprotein lipase activity; GO:0004620,phospholipase activity; GO:0004806,triglyceride lipase activity; GO:0005576,extracellular region; GO:0005615,extracellular space; GO:0005769,early endosome; GO:0005794,Golgi apparatus; GO:0006629,lipid metabolic process; GO:0006633,fatty acid biosynthetic process; GO:0008201,heparin binding; GO:0008283,cell proliferation; GO:0008970,phospholipase…	--	1.53413	3.4661e-10	3.81146e-09	up
ENSMUSG00000022129	0.587	0.7105	0.49	0.683	0.1761	0.2181	0.228	0.2045	0.2847	0.281	0.1261	0.2499	68	64	45	76	23	19	21	19	26	26	12	23	14	118250202	118289656	-	protein_coding	Dct	dopachrome tautomerase [Source:MGI Symbol%3BAcc:MGI:102563]	K01827 Dct, DT, TR, TRP, TRP-2, TRP2, Tyr, Tyrp, Tyrp-2, Tyrp2, slaty, slt; dopachrome tautomerase	GO:0002052,positive regulation of neuroblast proliferation; GO:0004167,dopachrome isomerase activity; GO:0005737,cytoplasm; GO:0005829,cytosol; GO:0005886,plasma membrane; GO:0006583,melanin biosynthetic process from tyrosine; GO:0009637,response to blue light; GO:0016020,membrane; GO:0016021,integral component of membrane; GO:0016491,oxidoreductase activity; GO:0016853,isomerase activity; GO:002…	--	-1.59339	3.52224e-10	3.86972e-09	down
ENSMUSG00000036206	0.1692	0.2688	0.2888	0.1969	0.6711	0.5957	0.8012	0.7076	0.4672	0.6356	0.8	0.7016	17	21	23	19	76	45	64	57	37	51	66	56	1	88998137	89082790	+	protein_coding	Sh3bp4	SH3-domain binding protein 4 [Source:MGI Symbol%3BAcc:MGI:2138297]	K20066 Sh3bp4, AI594717, AW227605, BOG2, BOG25; SH3-domain binding protein 4	GO:0005092,GDP-dissociation inhibitor activity; GO:0005634,nucleus; GO:0005737,cytoplasm; GO:0005905,clathrin-coated pit; GO:0006897,endocytosis; GO:0008285,negative regulation of cell proliferation; GO:0010508,positive regulation of autophagy; GO:0016020,membrane; GO:0030308,negative regulation of cell growth; GO:0031267,small GTPase binding; GO:0031410,cytoplasmic vesicle; GO:0032007,negative r…	--	1.60521	5.61774e-10	6.07371e-09	up
ENSMUSG00000029188	0.3959	0.4308	0.3714	0.3276	0.072	0.0135	0.0766	0.076	0.103	0.1271	0.1112	0.1533	39	33	29	31	8	1	6	6	8	10	9	12	5	53195423	53229006	+	protein_coding	Slc34a2	solute carrier family 34 (sodium phosphate)%2C member 2 [Source:MGI Symbol%3BAcc:MGI:1342284]	K14683 Slc34a2, AA536683, D5Ertd227, D5Ertd227e, NaP, NaPi-2b, Npt, Npt2b; solute carrier family 34 (sodium phosphate), member 2	GO:0001701,in utero embryonic development; GO:0005436,sodium:phosphate symporter activity; GO:0005886,plasma membrane; GO:0005903,brush border; GO:0006811,ion transport; GO:0006814,sodium ion transport; GO:0006817,phosphate ion transport; GO:0015293,symporter activity; GO:0016020,membrane; GO:0016021,integral component of membrane; GO:0016324,apical plasma membrane; GO:0019904,protein domain spec…	--	-2.64704	5.91499e-10	6.37818e-09	down
ENSMUSG00000092008	1.5789	1.2261	1.2027	1.8611	0.1586	0.5547	0.3747	0.2229	0.0756	0.6715	0.1088	0.4874	53	32	32	60	6	14	10	6	2	18	3	13	19	39831258	39875243	-	protein_coding	Cyp2c69	cytochrome P450%2C family 2%2C subfamily c%2C polypeptide 69 [Source:MGI Symbol%3BAcc:MGI:3721049]	--	GO:0005737,cytoplasm; GO:0006082,organic acid metabolic process; GO:0006805,xenobiotic metabolic process; GO:0008392,arachidonic acid epoxygenase activity; GO:0008395,steroid hydroxylase activity; GO:0016712,oxidoreductase activity, acting on paired donors, with incorporation or reduction of molecular oxygen, reduced flavin or flavoprotein as one donor, and incorporation of one atom of oxygen; GO…	--	-2.22365	6.024e-10	6.49e-09	down
ENSMUSG00000050359	0	0	0	0	1.4	1.0075	1.4292	1.9684	0	0	0	0	0	0	0	0	25	12	18	25	0	0	0	0	3	92391259	92393202	-	protein_coding	Sprr1a	small proline-rich protein 1A [Source:MGI Symbol%3BAcc:MGI:106660]	--	GO:0001533,cornified envelope; GO:0005737,cytoplasm; GO:0018149,peptide cross-linking; GO:0030216,keratinocyte differentiation; GO:0030280,structural constituent of epidermis; GO:0031424,keratinization; GO:0071944,cell periphery	--	6.77247	6.36174e-10	6.83579e-09	up
ENSMUSG00000029254	0.1556	0.1053	0.124	0.1961	0.4793	0.4246	0.5972	0.4901	0.2389	0.2563	0.2792	0.2988	19	10	12	23	66	39	58	48	23	25	28	29	5	86219605	86253984	+	protein_coding	Stap1	signal transducing adaptor family member 1 [Source:MGI Symbol%3BAcc:MGI:1926193]	K24025 Stap1, AI586015, Brdg, Brdg1, STA, STAP-1; signal transducing adaptor family member 1	GO:0001784,phosphotyrosine residue binding; GO:0005068,transmembrane receptor protein tyrosine kinase adaptor activity; GO:0005157,macrophage colony-stimulating factor receptor binding; GO:0005515,protein binding; GO:0005634,nucleus; GO:0005654,nucleoplasm; GO:0005737,cytoplasm; GO:0005739,mitochondrion; GO:0007169,transmembrane receptor protein tyrosine kinase signaling pathway; GO:0009617,respo…	--	1.75557	6.75232e-10	7.21743e-09	up
ENSMUSG00000038085	0.2886	0.5736	0.3972	0.2868	0.8378	1.0641	1.3199	1.2106	0.6656	0.6734	0.9904	0.6769	22	34	24	21	72	61	80	74	40	41	62	41	2	156154219	156217558	+	protein_coding	Cnbd2	cyclic nucleotide binding domain containing 2 [Source:MGI Symbol%3BAcc:MGI:1918123]	--	GO:0000166,nucleotide binding; GO:0005737,cytoplasm; GO:0005829,cytosol; GO:0007283,spermatogenesis; GO:0030552,cAMP binding	--	1.53048	7.86515e-10	8.32684e-09	up
ENSMUSG00000044349	0.2924	0.284	0.2936	0.4163	0.0582	0.0794	0.06	0.134	0.106	0.1345	0.1599	0.1652	49	37	39	67	11	10	8	18	14	18	22	22	2	158217558	158228071	+	protein_coding	Snhg11	small nucleolar RNA host gene 11 [Source:MGI Symbol%3BAcc:MGI:2441845]	--	GO:0003674,molecular_function; GO:0005575,cellular_component; GO:0008150,biological_process	--	-1.98597	7.98473e-10	8.43154e-09	down
ENSMUSG00000000120	0.6349	0.6077	0.4844	0.5842	0.1048	0.0393	0.0743	0.1842	0.1873	0.2958	0.1798	0.1858	43	32	26	38	8	2	4	10	10	16	10	10	11	95459644	95478561	-	protein_coding	Ngfr	nerve growth factor receptor (TNFR superfamily%2C member 16) [Source:MGI Symbol%3BAcc:MGI:97323]	K02583 Ngfr, LN, LNGFR, Tnfrs, Tnfrsf16, p7, p75, p75N, p75NGFR, p75NTR; nerve growth factor receptor (TNFR superfamily, member 16)	GO:0001540,amyloid-beta binding; GO:0001678,cellular glucose homeostasis; GO:0005035,death receptor activity; GO:0005168,neurotrophin TRKA receptor binding; GO:0005515,protein binding; GO:0005516,calmodulin binding; GO:0005634,nucleus; GO:0005635,nuclear envelope; GO:0005654,nucleoplasm; GO:0005737,cytoplasm; GO:0005739,mitochondrion; GO:0005791,rough endoplasmic reticulum; GO:0005794,Golgi appar…	--	-2.51256	8.66139e-10	9.12243e-09	down
ENSMUSG00000028359	7.1751	5.8417	5.8964	5.0033	2.1605	1.9259	2.1525	3.1196	5.0102	4.0388	3.5269	5.8823	109	69	71	73	37	22	26	38	60	49	44	71	4	63274399	63277748	+	protein_coding	Orm3	orosomucoid 3 [Source:MGI Symbol%3BAcc:MGI:97445]	K17308 Orm3, Agp, Agp-3, Orm, Orm-3; orosomucoid 3	GO:0003674,molecular_function; GO:0005615,extracellular space	--	-1.36099	8.89764e-10	9.35514e-09	down
ENSMUSG00000021194	0.5724	1.5197	0.5823	0.3268	0	0	0	0	2.3655	15.1194	0.9443	0.9063	31	64	25	17	0	0	0	0	101	654	42	39	12	102521228	102531287	+	protein_coding	Chga	chromogranin A [Source:MGI Symbol%3BAcc:MGI:88394]	K19990 Chga, Ch, ChrA, cgA; chromogranin A	GO:0001934,positive regulation of protein phosphorylation; GO:0002026,regulation of the force of heart contraction; GO:0002551,mast cell chemotaxis; GO:0005515,protein binding; GO:0005576,extracellular region; GO:0005615,extracellular space; GO:0006996,organelle organization; GO:0030141,secretory granule; GO:0031410,cytoplasmic vesicle; GO:0032762,mast cell cytokine production; GO:0033366,protein…	--	-7.56462	9.39966e-10	9.84911e-09	down
ENSMUSG00000087516	0.4177	0.4133	0.3446	0.3848	0.9264	0.9401	1.5762	1.2824	1.121	1.026	1.663	1.5975	26	20	17	23	65	44	78	64	55	51	85	79	5	119708195	119809430	-	lncRNA	Tbx3os1	T-box 3%2C opposite strand 1 [Source:MGI Symbol%3BAcc:MGI:3780472]	--	--	--	1.58556	1.07941e-09	1.12142e-08	up
ENSMUSG00000091971	1.4406	1.2131	0.8655	1.1607	0.3347	0.2509	0.302	0.5775	0.3698	0.5369	0.2715	0.3454	84	55	40	65	22	11	14	27	17	25	13	16	17	35188166	35191132	-	protein_coding	Hspa1a	heat shock protein 1A [Source:MGI Symbol%3BAcc:MGI:96244]	K03283 Hspa1a, Hsp, Hsp7, Hsp70, Hsp70-3, Hsp70.3, Hsp72, hsp68, hsp70A1; heat shock protein 1A	GO:0000723,telomere maintenance; GO:0001664,G protein-coupled receptor binding; GO:0002020,protease binding; GO:0003714,transcription corepressor activity; GO:0003725,double-stranded RNA binding; GO:0005102,signaling receptor binding; GO:0005515,protein binding; GO:0005524,ATP binding; GO:0005634,nucleus; GO:0005737,cytoplasm; GO:0005739,mitochondrion; GO:0005813,centrosome; GO:0005814,centriole;…	--	-1.68549	1.35727e-09	1.3982e-08	down
ENSMUSG00000024168	2.6533	2.3668	2.7266	2.8963	1.3097	1.2521	1.2649	1.361	1.3301	1.5808	1.3289	1.4812	124	86	101	130	69	44	47	51	49	59	51	55	17	25276676	25302565	-	protein_coding	Tmem204	transmembrane protein 204 [Source:MGI Symbol%3BAcc:MGI:3039635]	--	GO:0001945,lymph vessel development; GO:0005515,protein binding; GO:0005886,plasma membrane; GO:0016020,membrane; GO:0016021,integral component of membrane; GO:0030054,cell junction; GO:0030947,regulation of vascular endothelial growth factor receptor signaling pathway; GO:0051145,smooth muscle cell differentiation	--	-1.03916	1.74222e-09	1.7709e-08	down
ENSMUSG00000021759	2.7623	2.3186	2.7879	2.543	0.9801	1.3147	1.0605	1.0154	1.6967	1.1651	1.9828	2.1225	95	62	76	84	38	34	29	28	46	32	56	58	13	112937326	113004428	+	protein_coding	Plpp1	phospholipid phosphatase 1 [Source:MGI Symbol%3BAcc:MGI:108412]	K01080 Plpp1, Hic53, Hpic, Hpic53, L, LP, LPP-1, LPP1, P, PAP-2a, PAP2-alpha, PAP2a, Ppap2a, m, mPAP; phospholipid phosphatase 1	GO:0000810,diacylglycerol diphosphate phosphatase activity; GO:0005886,plasma membrane; GO:0005887,integral component of plasma membrane; GO:0005901,caveola; GO:0006629,lipid metabolic process; GO:0006644,phospholipid metabolic process; GO:0006651,diacylglycerol biosynthetic process; GO:0006670,sphingosine metabolic process; GO:0006672,ceramide metabolic process; GO:0007165,signal transduction; G…	--	-1.2649	2.5554e-09	2.53632e-08	down
ENSMUSG00000116903	1.6928	1.6328	1.1187	1.8884	0.6078	0.7504	0.4562	0.4524	0.5113	0.8579	0.5644	0.5326	84	63	44	90	34	28	18	18	20	34	23	21	16	42704733	42732428	-	lncRNA	Gm19522	predicted gene%2C 19522 [Source:MGI Symbol%3BAcc:MGI:5011707]	--	--	--	-1.48513	2.6942e-09	2.66543e-08	down
ENSMUSG00000027350	0.6314	1.4808	0.7497	0.3674	0.0329	0	0	0	4.2875	24.2068	1.696	1.7764	34	62	32	19	2	0	0	0	182	1041	75	76	2	132623198	132636999	+	protein_coding	Chgb	chromogranin B [Source:MGI Symbol%3BAcc:MGI:88395]	K19991 Chgb, Scg-, Scg-1, cgB, sgI; chromogranin B	GO:0005515,protein binding; GO:0005576,extracellular region; GO:0005615,extracellular space; GO:0030141,secretory granule	--	-6.23804	3.35516e-09	3.29269e-08	down
ENSMUSG00000061816	0.2208	0.2524	0.0929	0.1277	0.5876	0.6199	1.3885	1.7135	0.7781	1.1059	0.956	1.1425	9	8	3	5	27	19	45	56	25	36	32	37	1	66963454	66984563	-	protein_coding	Myl1	myosin%2C light polypeptide 1 [Source:MGI Symbol%3BAcc:MGI:97269]	K05738 Myl1, AI325107, D12Mgi4, MLC1, MLC1f, MLC3, MLC3f, Myl, Mylf; myosin, light polypeptide 1	GO:0005509,calcium ion binding; GO:0006936,muscle contraction; GO:0008307,structural constituent of muscle; GO:0016459,myosin complex; GO:0030016,myofibril; GO:0043292,contractile fiber; GO:0060048,cardiac muscle contraction	--	2.61573	3.58372e-09	3.50294e-08	up
ENSMUSG00000055980	0.7012	0.6298	0.5546	0.7822	0.3159	0.2146	0.28	0.4025	0.5436	0.7665	0.698	0.7564	126	88	79	135	64	29	40	58	77	110	103	108	1	82210822	82269137	-	protein_coding	Irs1	insulin receptor substrate 1 [Source:MGI Symbol%3BAcc:MGI:99454]	K16172 Irs1, G972, G972R, IR, IRS-1; insulin receptor substrate 1	GO:0001784,phosphotyrosine residue binding; GO:0002053,positive regulation of mesenchymal cell proliferation; GO:0005068,transmembrane receptor protein tyrosine kinase adaptor activity; GO:0005080,protein kinase C binding; GO:0005158,insulin receptor binding; GO:0005159,insulin-like growth factor receptor binding; GO:0005515,protein binding; GO:0005634,nucleus; GO:0005654,nucleoplasm; GO:0005737,…	--	-1.13818	3.73005e-09	3.64015e-08	down
ENSMUSG00000015093	1.5084	1.8754	2.2202	1.6229	0.3122	0.3343	0.3162	0.3762	1.8497	1.2592	1.347	1.9618	30	29	35	31	7	5	5	6	29	20	22	31	2	25346850	25348788	+	protein_coding	Clic3	chloride intracellular channel 3 [Source:MGI Symbol%3BAcc:MGI:1916704]	K05023 Clic3, 2300003G24Rik; chloride intracellular channel 3	GO:0005244,voltage-gated ion channel activity; GO:0005254,chloride channel activity; GO:0005634,nucleus; GO:0005737,cytoplasm; GO:0006811,ion transport; GO:0006821,chloride transport; GO:0016020,membrane; GO:0016021,integral component of membrane; GO:0016604,nuclear body; GO:0034707,chloride channel complex; GO:0034765,regulation of ion transmembrane transport	--	-2.43327	4.72176e-09	4.55344e-08	down
ENSMUSG00000074240	1.4385	1.7247	1.538	1.5739	2.5953	3.3072	3.2504	3.5576	3.2475	3.5109	2.8502	2.639	59	55	50	62	120	102	106	117	105	115	96	86	8	72958179	72966840	-	protein_coding	Cib3	calcium and integrin binding family member 3 [Source:MGI Symbol%3BAcc:MGI:2685953]	K23838 Cib3, C730014M21Rik, Gm1107, KI, KIP3; calcium and integrin binding family member 3	GO:0000287,magnesium ion binding; GO:0005509,calcium ion binding; GO:0005575,cellular_component; GO:0008150,biological_process; GO:0046872,metal ion binding	--	1.0114	4.77705e-09	4.60314e-08	up
ENSMUSG00000018893	0.0682	0.1316	0.043	0.0355	0.6656	1.1338	0.8579	1.1059	1.2979	1.4946	1.3705	1.0731	2	3	1	1	22	25	20	26	30	35	33	25	15	76899687	76934870	-	protein_coding	Mb	myoglobin [Source:MGI Symbol%3BAcc:MGI:96922]	K21892 Mb, AI325109; myoglobin	GO:0001666,response to hypoxia; GO:0005344,oxygen carrier activity; GO:0007507,heart development; GO:0009725,response to hormone; GO:0015671,oxygen transport; GO:0019825,oxygen binding; GO:0020037,heme binding; GO:0042542,response to hydrogen peroxide; GO:0043353,enucleate erythrocyte differentiation; GO:0046872,metal ion binding; GO:0050873,brown fat cell differentiation	--	3.77809	5.60624e-09	5.35153e-08	up
ENSMUSG00000045930	1.4026	1.4031	1.3202	1.4488	0.7801	0.5033	0.742	0.708	0.8473	0.92	0.8675	0.7005	126	98	94	125	79	34	53	51	60	66	64	50	12	58311506	58316076	-	protein_coding	Clec14a	C-type lectin domain family 14%2C member a [Source:MGI Symbol%3BAcc:MGI:1914114]	K17528 Clec14a, 1200003C23Rik, AI642649; C-type lectin domain family 14, member a	GO:0001946,lymphangiogenesis; GO:0002040,sprouting angiogenesis; GO:0002042,cell migration involved in sprouting angiogenesis; GO:0009897,external side of plasma membrane; GO:0016020,membrane; GO:0016021,integral component of membrane; GO:0016477,cell migration; GO:0030246,carbohydrate binding; GO:0036324,vascular endothelial growth factor receptor-2 signaling pathway; GO:0036325,vascular endothe…	--	-1.01765	6.5272e-09	6.1776e-08	down
ENSMUSG00000058806	0.4781	0.5031	0.4661	0.8824	0.1253	0.13	0.1367	0.2304	0.2757	0.3265	0.344	0.3282	44	36	34	78	13	9	10	17	20	24	26	24	10	61674015	61814887	-	protein_coding	Col13a1	collagen%2C type XIII%2C alpha 1 [Source:MGI Symbol%3BAcc:MGI:1277201]	K16617 Col13a1; collagen, type XIII, alpha 1	GO:0001501,skeletal system development; GO:0001503,ossification; GO:0001763,morphogenesis of a branching structure; GO:0001958,endochondral ossification; GO:0005201,extracellular matrix structural constituent; GO:0005581,collagen trimer; GO:0005615,extracellular space; GO:0005886,plasma membrane; GO:0005911,cell-cell junction; GO:0007155,cell adhesion; GO:0007160,cell-matrix adhesion; GO:0007275,…	--	-1.92488	6.78685e-09	6.40352e-08	down
ENSMUSG00000035112	0.4293	0.3787	0.2941	0.3576	1.0011	0.7994	1.0337	0.9026	0.887	0.6451	1.0307	0.8955	35	24	19	28	92	49	67	59	57	42	69	58	11	101151393	101168235	+	protein_coding	Wnk4	WNK lysine deficient protein kinase 4 [Source:MGI Symbol%3BAcc:MGI:1917097]	K08867 Wnk4, 2010002J11Rik, Pha2b, Prkw, Prkwnk4; WNK lysine deficient protein kinase 4	GO:0000166,nucleotide binding; GO:0004672,protein kinase activity; GO:0004674,protein serine/threonine kinase activity; GO:0005515,protein binding; GO:0005524,ATP binding; GO:0005737,cytoplasm; GO:0005829,cytosol; GO:0005923,bicellular tight junction; GO:0006468,protein phosphorylation; GO:0006811,ion transport; GO:0006821,chloride transport; GO:0008104,protein localization; GO:0010766,negative r…	--	1.35203	7.56937e-09	7.09803e-08	up
ENSMUSG00000006777	0.5527	0.5436	0.5743	0.1693	2.1631	1.7295	1.4721	1.4192	1.9385	1.9135	1.4253	1.4323	17	13	14	5	75	40	36	35	47	47	36	35	11	99368800	99383963	-	protein_coding	Krt23	keratin 23 [Source:MGI Symbol%3BAcc:MGI:2148866]	K07604 Krt23, CK23, Haik1, K23, Krt1-2, Krt1-23; keratin 23	GO:0005198,structural molecule activity; GO:0005882,intermediate filament; GO:0008150,biological_process	--	1.9096	7.80221e-09	7.29399e-08	up
ENSMUSG00000044378	2.274	2.7339	2.9936	2.951	1.3009	1.5777	1.6994	0.822	0.7316	0.7015	1.2441	0.9333	138	129	144	172	89	72	82	40	35	34	62	45	6	137960584	138056914	-	protein_coding	Slc15a5	solute carrier family 15%2C member 5 [Source:MGI Symbol%3BAcc:MGI:3607714]	K14639 Slc15a5, 9830102E05Rik; solute carrier family 15, member 5	GO:0015031,protein transport; GO:0015293,symporter activity; GO:0015833,peptide transport; GO:0016020,membrane; GO:0016021,integral component of membrane; GO:0022857,transmembrane transporter activity; GO:0055085,transmembrane transport	--	-1.02145	9.5812e-09	8.80894e-08	down
ENSMUSG00000102375	0.9753	0.709	0.6955	1.0596	2.2569	2.2556	2.8799	2.9615	1.4523	1.8052	1.2909	1.6544	23	13	13	24	60	40	54	56	27	34	25	31	9	107557281	107558480	+	TEC	A930036K24Rik	RIKEN cDNA A930036K24 gene [Source:MGI Symbol%3BAcc:MGI:1925079]	--	--	--	1.56574	9.87495e-09	9.03824e-08	up
ENSMUSG00000023078	3.6725	3.5852	4.8007	3.1327	1.6485	1.8241	1.3912	1.3244	7.3529	6.039	7.1121	6.1258	83	63	86	68	42	31	25	24	131	109	132	110	5	96104810	96108927	+	protein_coding	Cxcl13	chemokine (C-X-C motif) ligand 13 [Source:MGI Symbol%3BAcc:MGI:1888499]	K10032 Cxcl13, 4631412M08Rik, ANG, ANGIE2, Angie, BCA-, BCA-1, BL, BLC, BLR1L, Scyb1, Scyb13; chemokine (C-X-C motif) ligand 13	GO:0002518,lymphocyte chemotaxis across high endothelial venule; GO:0005125,cytokine activity; GO:0005576,extracellular region; GO:0005615,extracellular space; GO:0006935,chemotaxis; GO:0006952,defense response; GO:0006954,inflammatory response; GO:0006955,immune response; GO:0007166,cell surface receptor signaling pathway; GO:0007204,positive regulation of cytosolic calcium ion concentration; GO…	--	-1.28905	1.37357e-08	1.24415e-07	down
ENSMUSG00000018727	1.2007	0.845	0.8575	1.1323	2.0298	2.1692	1.9946	3.1363	1.322	1.8439	1.7104	1.5112	53	29	30	48	101	72	70	111	46	65	62	53	11	113588998	113600843	-	protein_coding	Cpsf4l	cleavage and polyadenylation specific factor 4-like [Source:MGI Symbol%3BAcc:MGI:1277182]	--	GO:0005847,mRNA cleavage and polyadenylation specificity factor complex; GO:0098789,pre-mRNA cleavage required for polyadenylation	--	1.18874	1.63962e-08	1.46989e-07	up
ENSMUSG00000038602	0.0206	0.0132	0.013	0	0.2101	0.3698	0.2331	0.2826	0.2221	0.1934	0.2383	0.2852	2	1	1	0	23	27	18	22	17	15	19	22	10	52566629	52987718	+	protein_coding	Slc35f1	solute carrier family 35%2C member F1 [Source:MGI Symbol%3BAcc:MGI:2139810]	K15287 Slc35f1, Duf6, E130016L02; solute carrier family 35, member F1	GO:0003674,molecular_function; GO:0005575,cellular_component; GO:0008150,biological_process; GO:0016020,membrane; GO:0016021,integral component of membrane; GO:0022857,transmembrane transporter activity; GO:0055085,transmembrane transport	--	4.54144	1.9233e-08	1.70421e-07	up
ENSMUSG00000043165	0.6579	0.4414	0.433	0.268	2.0298	1.1791	1.0792	2.176	0.8345	0.967	1.9156	1.044	23	12	12	9	80	31	30	61	23	27	55	29	3	91987578	91990449	-	protein_coding	Lor	loricrin [Source:MGI Symbol%3BAcc:MGI:96816]	K10385 Lor, AI036317, S77319; loricrin	GO:0001533,cornified envelope; GO:0005200,structural constituent of cytoskeleton; GO:0005737,cytoplasm; GO:0009898,cytoplasmic side of plasma membrane; GO:0030280,structural constituent of epidermis; GO:0031424,keratinization	--	1.84547	2.03744e-08	1.80274e-07	up
ENSMUSG00000016526	0.1761	0.2471	0.101	0.1834	0.6533	0.9369	0.5236	0.6989	0.4265	0.3007	0.3315	0.5441	11	12	5	11	46	44	26	35	21	15	17	27	1	131055192	131066077	-	protein_coding	Dyrk3	dual-specificity tyrosine-(Y)-phosphorylation regulated kinase 3 [Source:MGI Symbol%3BAcc:MGI:1330300]	K18669 Dyrk3, BC006704; dual-specificity tyrosine-(Y)-phosphorylation regulated kinase 3	GO:0000166,nucleotide binding; GO:0000242,pericentriolar material; GO:0000287,magnesium ion binding; GO:0004672,protein kinase activity; GO:0004674,protein serine/threonine kinase activity; GO:0004712,protein serine/threonine/tyrosine kinase activity; GO:0004713,protein tyrosine kinase activity; GO:0005515,protein binding; GO:0005524,ATP binding; GO:0005634,nucleus; GO:0005654,nucleoplasm; GO:000…	--	1.98663	2.11851e-08	1.87176e-07	up
ENSMUSG00000117084	0.3716	0.2688	0.1758	0.2176	1.0507	1.2663	0.9639	0.782	0.9722	0.6979	0.5656	0.6431	16	9	6	9	51	41	33	27	33	24	20	22	17	28665474	28675431	+	lncRNA	Gm22146	predicted gene%2C 22146 [Source:MGI Symbol%3BAcc:MGI:5451923]	--	--	--	1.95911	2.30135e-08	2.02162e-07	up
ENSMUSG00000032068	1.4374	1.5462	1.3189	1.2789	2.7124	2.6066	3.1883	2.8682	1.3924	0.6218	1.0502	1.546	55	46	40	47	117	75	97	88	42	19	33	47	9	50405825	50416782	+	protein_coding	Plet1	placenta expressed transcript 1 [Source:MGI Symbol%3BAcc:MGI:1923759]	--	GO:0001953,negative regulation of cell-matrix adhesion; GO:0005886,plasma membrane; GO:0009897,external side of plasma membrane; GO:0016020,membrane; GO:0016324,apical plasma membrane; GO:0030154,cell differentiation; GO:0030335,positive regulation of cell migration; GO:0031225,anchored component of membrane; GO:0035313,wound healing, spreading of epidermal cells	--	1.02643	2.51953e-08	2.20378e-07	up
ENSMUSG00000040605	0.5032	0.5476	0.6186	0.5508	0.2003	0.1973	0.2434	0.3218	0.311	0.3312	0.3928	0.3004	78	66	76	82	35	23	30	40	38	41	50	37	16	97157942	97244136	+	protein_coding	Bace2	beta-site APP-cleaving enzyme 2 [Source:MGI Symbol%3BAcc:MGI:1860440]	K07747 Bace2, 1110059C24Rik, A, AEPLC, AI850424, AL, ALP56, ARP1, AS, ASP1, ASP21, BAE, BAE2, CDA1, CDA13, CEA, CEAP1, DRAP; beta-site APP-cleaving enzyme 2	GO:0004190,aspartic-type endopeptidase activity; GO:0005737,cytoplasm; GO:0005768,endosome; GO:0005783,endoplasmic reticulum; GO:0005794,Golgi apparatus; GO:0005802,trans-Golgi network; GO:0005886,plasma membrane; GO:0006508,proteolysis; GO:0006509,membrane protein ectodomain proteolysis; GO:0008233,peptidase activity; GO:0016020,membrane; GO:0016021,integral component of membrane; GO:0016787,hyd…	--	-1.21523	2.81406e-08	2.44391e-07	down
ENSMUSG00000028037	0.4151	0.2242	0.3037	0.4322	0.7659	0.7287	0.8458	0.8076	0.5266	0.5822	0.6066	0.5747	50	21	29	50	104	66	81	78	50	56	60	55	3	151436559	151455597	-	protein_coding	Ifi44	interferon-induced protein 44 [Source:MGI Symbol%3BAcc:MGI:2443016]	--	GO:0003674,molecular_function; GO:0005737,cytoplasm; GO:0006955,immune response; GO:0009617,response to bacterium	--	1.1731	2.99453e-08	2.59512e-07	up
ENSMUSG00000090523	2.0738	1.7968	2.1757	2.2956	0.8907	0.9289	1.0707	1.0345	0.9415	1.394	1.0898	0.8792	95	64	79	101	46	32	39	38	34	51	41	32	18	32661375	32693087	-	protein_coding	Gypc	glycophorin C [Source:MGI Symbol%3BAcc:MGI:1098566]	K06576 Gypc, 0610037F22Rik, Cd236, Cd236r; glycophorin C	GO:0005886,plasma membrane; GO:0016020,membrane; GO:0016021,integral component of membrane; GO:0030863,cortical cytoskeleton	--	-1.09808	3.56861e-08	3.06655e-07	down
ENSMUSG00000030302	0.1089	0.1193	0.1578	0.1134	0.3221	0.279	0.3146	0.2868	0.1484	0.2021	0.1572	0.2285	27	23	31	27	90	52	62	57	29	40	32	45	6	113720792	114019574	-	protein_coding	Atp2b2	ATPase%2C Ca++ transporting%2C plasma membrane 2 [Source:MGI Symbol%3BAcc:MGI:105368]	K05850 Atp2b2, D6Abb2, D6Abb2e, Gena3, Gena300, PMC, PMCA2, Tmy, dfw, jo, jog, wm, wms, wri; ATPase, Ca++ transporting, plasma membrane 2	GO:0000166,nucleotide binding; GO:0000902,cell morphogenesis; GO:0005388,calcium-transporting ATPase activity; GO:0005509,calcium ion binding; GO:0005516,calmodulin binding; GO:0005524,ATP binding; GO:0005737,cytoplasm; GO:0005783,endoplasmic reticulum; GO:0005886,plasma membrane; GO:0005887,integral component of plasma membrane; GO:0005929,cilium; GO:0006811,ion transport; GO:0006816,calcium ion…	--	1.28003	3.81217e-08	3.25525e-07	up
ENSMUSG00000056966	0.0818	0.1953	0.2358	0.1824	0.5285	0.5592	0.6024	0.5973	0.5483	0.3803	0.4125	0.5293	7	13	16	15	51	36	41	41	37	26	29	36	5	137951723	137961360	-	protein_coding	Gjc3	gap junction protein%2C gamma 3 [Source:MGI Symbol%3BAcc:MGI:2153041]	K07628 Gjc3, Cx29, Cxnp1, Gje1; gap junction protein, gamma 3	GO:0005243,gap junction channel activity; GO:0005886,plasma membrane; GO:0005921,gap junction; GO:0005922,connexin complex; GO:0007154,cell communication; GO:0007267,cell-cell signaling; GO:0007605,sensory perception of sound; GO:0016020,membrane; GO:0016021,integral component of membrane; GO:0030054,cell junction; GO:0042552,myelination; GO:0042802,identical protein binding; GO:0043209,myelin sh…	--	1.7391	4.27239e-08	3.62294e-07	up
ENSMUSG00000023034	1.1456	1.1563	1.2257	1.2381	0.4759	0.5785	0.3465	0.6511	2.7409	2.5057	2.4191	2.6646	79	62	67	82	37	30	19	36	149	138	137	146	15	101152150	101172676	+	protein_coding	Nr4a1	nuclear receptor subfamily 4%2C group A%2C member 1 [Source:MGI Symbol%3BAcc:MGI:1352454]	K04465 Nr4a1, GFR, GFRP1, Gf, Gfrp, Hbr, Hbr-, Hbr-1, Hbr1, Hm, Hmr, N1, N10, NGFI, NGFI-B, NGFIB, NP, NP10, NUR77-1, NUR77-2, Nur, TI, TIS1, TR, TR3, nur77; nuclear receptor subfamily 4, group A, member 1	GO:0000978,RNA polymerase II proximal promoter sequence-specific DNA binding; GO:0000981,DNA-binding transcription factor activity, RNA polymerase II-specific; GO:0001228,DNA-binding transcription activator activity, RNA polymerase II-specific; GO:0001938,positive regulation of endothelial cell proliferation; GO:0002042,cell migration involved in sprouting angiogenesis; GO:0003677,DNA binding; GO…	NGFIB-like	-1.2235	4.33989e-08	3.67508e-07	down
ENSMUSG00000057003	0	0.0218	0.0107	0.0352	0.2026	0.1687	0.2128	0.2321	0.397	0.2754	0.7931	0.4258	0	2	1	4	27	15	20	22	37	26	77	40	11	67128855	67151272	+	protein_coding	Myh4	myosin%2C heavy polypeptide 4%2C skeletal muscle [Source:MGI Symbol%3BAcc:MGI:1339713]	K24220 Myh4, AI506973, MHC2B, MM, MYH-2B, Min, Minimsc, Minmus, MyHC-I, MyHC-IIb, Myhs, Myhsf; myosin, heavy polypeptide 4, skeletal muscle	GO:0000166,nucleotide binding; GO:0003725,double-stranded RNA binding; GO:0003774,motor activity; GO:0003779,actin binding; GO:0005516,calmodulin binding; GO:0005524,ATP binding; GO:0005737,cytoplasm; GO:0006936,muscle contraction; GO:0014823,response to activity; GO:0016459,myosin complex; GO:0030016,myofibril; GO:0032982,myosin filament; GO:0051015,actin filament binding	--	3.60146	4.52162e-08	3.82368e-07	up
ENSMUSG00000035239	0.8833	0.7835	0.5764	0.7294	0.1891	0.1823	0.249	0.3039	0.483	0.4577	0.4266	0.6901	58	40	30	46	14	9	13	16	25	24	23	36	7	99460646	99477624	-	protein_coding	Neu3	neuraminidase 3 [Source:MGI Symbol%3BAcc:MGI:1355305]	K12357 Neu3; neuraminidase 3	GO:0004308,exo-alpha-sialidase activity; GO:0005737,cytoplasm; GO:0005764,lysosome; GO:0005765,lysosomal membrane; GO:0005768,endosome; GO:0005886,plasma membrane; GO:0005975,carbohydrate metabolic process; GO:0006629,lipid metabolic process; GO:0006689,ganglioside catabolic process; GO:0008152,metabolic process; GO:0009313,oligosaccharide catabolic process; GO:0009897,external side of plasma mem…	--	-1.70375	5.30317e-08	4.43551e-07	down
ENSMUSG00000033287	1.1014	1.0302	1.3137	0.9174	2.7889	1.8908	2.0149	2.2976	1.2193	1.8054	1.3412	1.3358	55	40	52	44	157	71	80	92	48	72	55	53	15	78312764	78323503	+	protein_coding	Kctd17	potassium channel tetramerisation domain containing 17 [Source:MGI Symbol%3BAcc:MGI:1920094]	K21914 Kctd17, 2900008M13Rik, AA414907, AW742389, N28155; potassium channel tetramerisation domain containing 17	GO:0005737,cytoplasm; GO:0031463,Cul3-RING ubiquitin ligase complex; GO:0032469,endoplasmic reticulum calcium ion homeostasis; GO:0042802,identical protein binding; GO:0043161,proteasome-mediated ubiquitin-dependent protein catabolic process; GO:0045724,positive regulation of cilium assembly; GO:0097602,cullin family protein binding	--	1.05806	5.74425e-08	4.78805e-07	up
ENSMUSG00000001995	0.2857	0.279	0.227	0.3195	0.6242	0.4925	0.4924	0.6731	0.4698	0.3379	0.4446	0.3396	54	41	34	58	133	70	74	102	70	51	69	51	8	126144802	126296547	-	protein_coding	Sipa1l2	signal-induced proliferation-associated 1 like 2 [Source:MGI Symbol%3BAcc:MGI:2676970]	K17702 Sipa1l2, BC058408, mKIAA1389; signal-induced proliferation-associated 1 like 2	GO:0005096,GTPase activator activity; GO:0005737,cytoplasm; GO:0051056,regulation of small GTPase mediated signal transduction; GO:0090630,activation of GTPase activity	--	1.03554	7.67041e-08	6.29911e-07	up
ENSMUSG00000030200	0.087	0.016	0.0157	0.0777	0.3749	0.3472	0.3753	0.2791	0.1104	0.0623	0.1665	0.0782	7	1	1	6	34	21	24	18	7	4	11	5	6	134373281	134415699	+	protein_coding	Bcl2l14	BCL2-like 14 (apoptosis facilitator) [Source:MGI Symbol%3BAcc:MGI:1914063]	--	GO:0005515,protein binding; GO:0005737,cytoplasm; GO:0005829,cytosol; GO:0006915,apoptotic process; GO:0019901,protein kinase binding; GO:0042981,regulation of apoptotic process; GO:0043229,intracellular organelle; GO:2001236,regulation of extrinsic apoptotic signaling pathway; GO:2001238,positive regulation of extrinsic apoptotic signaling pathway	--	2.73466	8.34133e-08	6.82259e-07	up
ENSMUSG00000034853	0.7226	0.9834	0.6572	1.0061	0.3429	0.4023	0.465	0.3563	0.2451	0.2315	0.3581	0.4442	86	91	62	115	46	36	44	34	23	22	35	42	4	106601752	106662195	-	protein_coding	Acot11	acyl-CoA thioesterase 11 [Source:MGI Symbol%3BAcc:MGI:1913736]	K12417 Acot11, 1110020M10Rik, 2010309H15Rik, AW060409, BFIT, BFIT1, The, Thea, Them1, mKIAA0707; acyl-CoA thioesterase 11	GO:0005737,cytoplasm; GO:0005739,mitochondrion; GO:0005759,mitochondrial matrix; GO:0005829,cytosol; GO:0006629,lipid metabolic process; GO:0006631,fatty acid metabolic process; GO:0006637,acyl-CoA metabolic process; GO:0008289,lipid binding; GO:0009266,response to temperature stimulus; GO:0009409,response to cold; GO:0016290,palmitoyl-CoA hydrolase activity; GO:0016787,hydrolase activity; GO:001…	--	-1.1143	9.47241e-08	7.67586e-07	down
ENSMUSG00000020839	0.1021	0.1313	0.0859	0.1063	0.5737	0.9053	1.113	0.8065	0.3022	0.3409	0.4145	0.5141	3	3	2	3	19	20	26	19	7	8	10	12	11	76792985	76807413	+	protein_coding	Tmigd1	transmembrane and immunoglobulin domain containing 1 [Source:MGI Symbol%3BAcc:MGI:1913851]	--	GO:0003674,molecular_function; GO:0005737,cytoplasm; GO:0005886,plasma membrane; GO:0016020,membrane; GO:0016021,integral component of membrane; GO:0030334,regulation of cell migration; GO:0042127,regulation of cell proliferation; GO:0043005,neuron projection; GO:0043066,negative regulation of apoptotic process; GO:0090559,regulation of membrane permeability	--	2.98587	1.20284e-07	9.59449e-07	up
ENSMUSG00000017167	0.2512	0.1225	0.1639	0.1533	0.4379	0.5068	0.61	0.4429	0.1428	0.2061	0.3164	0.2725	29	11	15	17	57	44	56	41	13	19	30	25	11	101061349	101081550	+	protein_coding	Cntnap1	contactin associated protein-like 1 [Source:MGI Symbol%3BAcc:MGI:1858201]	K07379 Cntnap1, AI841080, C, Caspr, NC, NCP1, Nr, Nrxn4, p, p19, p190, sh, shm; contactin associated protein-like 1	GO:0002175,protein localization to paranode region of axon; GO:0005886,plasma membrane; GO:0005918,septate junction; GO:0007010,cytoskeleton organization; GO:0007155,cell adhesion; GO:0016020,membrane; GO:0016021,integral component of membrane; GO:0017124,SH3 domain binding; GO:0019227,neuronal action potential propagation; GO:0022010,central nervous system myelination; GO:0022011,myelination in …	--	1.5068	1.22123e-07	9.73481e-07	up
ENSMUSG00000021228	0.074	0.0571	0.0187	0.0462	0.4858	0.374	0.3351	0.2769	0.4881	0.4262	0.3785	0.3726	5	3	1	3	37	19	18	15	26	23	21	20	12	84098918	84107176	+	protein_coding	Acot3	acyl-CoA thioesterase 3 [Source:MGI Symbol%3BAcc:MGI:2159619]	K01068 Acot3, AW108394, PTE, PTE-Ia, Pte2a; acyl-CoA thioesterase 3	GO:0000038,very long-chain fatty acid metabolic process; GO:0001676,long-chain fatty acid metabolic process; GO:0005777,peroxisome; GO:0005829,cytosol; GO:0006629,lipid metabolic process; GO:0006631,fatty acid metabolic process; GO:0006637,acyl-CoA metabolic process; GO:0016290,palmitoyl-CoA hydrolase activity; GO:0016787,hydrolase activity; GO:0016790,thiolester hydrolase activity; GO:0032788,sa…	--	2.89398	1.59652e-07	1.25626e-06	up
ENSMUSG00000027070	0.0792	0.0705	0.0577	0.0317	0.127	0.1499	0.2567	0.1976	0.1121	0.042	0.0816	0.0959	26	18	15	10	47	37	67	52	29	11	22	25	2	69254684	69416409	-	protein_coding	Lrp2	low density lipoprotein receptor-related protein 2 [Source:MGI Symbol%3BAcc:MGI:95794]	K06233 Lrp2, AI315343, AW536255, D230004K18Rik, Gp33, Gp330, Meg, Megalin, b2b1625.2Clo; low density lipoprotein receptor-related protein 2	GO:0001822,kidney development; GO:0001843,neural tube closure; GO:0003139,secondary heart field specification; GO:0003148,outflow tract septum morphogenesis; GO:0003223,ventricular compact myocardium morphogenesis; GO:0003281,ventricular septum development; GO:0005509,calcium ion binding; GO:0005515,protein binding; GO:0005615,extracellular space; GO:0005737,cytoplasm; GO:0005768,endosome; GO:000…	--	1.60281	1.64735e-07	1.29293e-06	up
ENSMUSG00000031489	1.3264	1.1631	0.7036	0.8004	2.5804	1.7037	1.5355	2.782	2.237	2.2647	2.9549	2.6748	88	60	37	51	193	85	81	148	117	120	161	141	8	27715804	27740644	-	protein_coding	Adrb3	adrenergic receptor%2C beta 3 [Source:MGI Symbol%3BAcc:MGI:87939]	K04143 Adrb3, Adrb, Adrb-3, beta_3-AR; adrenergic receptor, beta 3	GO:0002024,diet induced thermogenesis; GO:0002025,norepinephrine-epinephrine-mediated vasodilation involved in regulation of systemic arterial blood pressure; GO:0004930,G protein-coupled receptor activity; GO:0004935,adrenergic receptor activity; GO:0004939,beta-adrenergic receptor activity; GO:0005634,nucleus; GO:0005886,plasma membrane; GO:0005887,integral component of plasma membrane; GO:0007…	--	1.10668	1.67794e-07	1.3144e-06	up
ENSMUSG00000039533	0.6761	0.6301	0.6428	0.6427	0.2608	0.2476	0.2834	0.3055	0.1492	0.2454	0.179	0.2097	69	50	52	63	30	19	23	25	12	20	15	17	5	142548113	142594555	-	protein_coding	Mmd2	monocyte to macrophage differentiation-associated 2 [Source:MGI Symbol%3BAcc:MGI:1922354]	K11064 Mmd2, 4930518M15Rik, C88001; monocyte to macrophage differentiation-associated 2	GO:0004672,protein kinase activity; GO:0005794,Golgi apparatus; GO:0016020,membrane; GO:0016021,integral component of membrane; GO:0019835,cytolysis; GO:0032880,regulation of protein localization; GO:0045666,positive regulation of neuron differentiation; GO:0045860,positive regulation of protein kinase activity; GO:0046579,positive regulation of Ras protein signal transduction; GO:0048471,perinuc…	--	-1.24521	2.36632e-07	1.82442e-06	down
ENSMUSG00000050711	0.4451	0.9107	0.1276	0.2317	0	0	0.0254	0	1.4629	10.7668	0.8869	0.4074	22	35	5	11	0	0	1	0	57	425	36	16	1	79412386	79417837	-	protein_coding	Scg2	secretogranin II [Source:MGI Symbol%3BAcc:MGI:103033]	--	GO:0000165,MAPK cascade; GO:0001525,angiogenesis; GO:0001938,positive regulation of endothelial cell proliferation; GO:0005125,cytokine activity; GO:0005576,extracellular region; GO:0005615,extracellular space; GO:0030141,secretory granule; GO:0031045,dense core granule; GO:0035556,intracellular signal transduction; GO:0042056,chemoattractant activity; GO:0048245,eosinophil chemotaxis; GO:0050918…	--	-5.89881	2.59388e-07	1.98859e-06	down
ENSMUSG00000096770	5.7359	0.493	7.8237	1.8244	0.0971	0.0364	0.241	0.0171	15.4729	2.2798	0.5334	1.9814	419	28	453	128	8	2	14	1	891	133	32	115	3	113187159	113198765	-	protein_coding	Amy2a4	amylase 2a4 [Source:MGI Symbol%3BAcc:MGI:3711258]	K01176 Amy2a4, Amy2, Amy2a, PA, mAmy2-, mAmy2-3; amylase 2a4	GO:0004556,alpha-amylase activity; GO:0008150,biological_process	--	-5.34334	2.71118e-07	2.06814e-06	down
ENSMUSG00000025666	0.8597	0.8455	0.8453	0.7634	0.2355	0.4035	0.3975	0.3469	0.417	0.649	0.4926	0.3341	68	52	53	58	21	24	25	22	26	41	32	21	X	80114304	80141478	+	protein_coding	Tmem47	transmembrane protein 47 [Source:MGI Symbol%3BAcc:MGI:2177570]	--	GO:0005515,protein binding; GO:0005886,plasma membrane; GO:0005911,cell-cell junction; GO:0016020,membrane; GO:0016021,integral component of membrane; GO:0030054,cell junction; GO:0098609,cell-cell adhesion	--	-1.28747	2.77879e-07	2.11444e-06	down
ENSMUSG00000044122	1.0609	0.656	1.1068	1.487	2.5519	2.0892	2.2838	2.0356	2.5881	2.8868	1.5652	2.0286	52	25	43	70	141	77	89	80	100	113	63	79	11	78084218	78096589	+	protein_coding	Proca1	protein interacting with cyclin A1 [Source:MGI Symbol%3BAcc:MGI:1918274]	--	GO:0005575,cellular_component; GO:0008150,biological_process; GO:0030332,cyclin binding	--	1.04825	2.95801e-07	2.24244e-06	up
ENSMUSG00000038895	0.4328	0.4904	0.663	0.4935	0.9781	0.9867	0.972	1.2337	0.7843	0.7484	0.9662	0.9597	42	37	51	46	107	72	75	96	60	58	77	74	9	21966707	21982672	-	protein_coding	Zfp653	zinc finger protein 653 [Source:MGI Symbol%3BAcc:MGI:2442362]	--	GO:0003676,nucleic acid binding; GO:0003677,DNA binding; GO:0003712,transcription coregulator activity; GO:0003714,transcription corepressor activity; GO:0005634,nucleus; GO:0006357,regulation of transcription by RNA polymerase II; GO:0008134,transcription factor binding; GO:0046872,metal ion binding; GO:0050682,AF-2 domain binding; GO:1900116,extracellular negative regulation of signal transduct…	zf-C2H2	1.00783	2.97594e-07	2.25464e-06	up
ENSMUSG00000049350	3.6028	1.7181	3.5239	2.1917	0.6104	1.0767	0.7637	1.4641	20.4377	12.6719	20.6539	28.5312	89	33	69	52	17	20	15	29	398	250	419	560	7	126649328	126686500	-	protein_coding	Zg16	zymogen granule protein 16 [Source:MGI Symbol%3BAcc:MGI:1916286]	--	GO:0001816,cytokine production; GO:0005576,extracellular region; GO:0005615,extracellular space; GO:0005794,Golgi apparatus; GO:0005796,Golgi lumen; GO:0015031,protein transport; GO:0030246,carbohydrate binding; GO:0031410,cytoplasmic vesicle; GO:0032609,interferon-gamma production; GO:0032633,interleukin-4 production; GO:0032635,interleukin-6 production; GO:0032640,tumor necrosis factor producti…	--	-1.5265	3.09715e-07	2.34356e-06	down
ENSMUSG00000054764	0.7195	0.3191	0.7199	0.6716	1.4965	1.4187	1.5601	1.7636	1.4792	1.5222	1.0574	1.2178	29	10	23	26	68	43	50	57	47	49	35	39	8	45522174	45541543	+	protein_coding	Mtnr1a	melatonin receptor 1A [Source:MGI Symbol%3BAcc:MGI:102967]	K04285 Mtnr1a, MR, Me, MelR; melatonin receptor 1A	GO:0004930,G protein-coupled receptor activity; GO:0005886,plasma membrane; GO:0005887,integral component of plasma membrane; GO:0007165,signal transduction; GO:0007186,G protein-coupled receptor signaling pathway; GO:0007193,adenylate cyclase-inhibiting G protein-coupled receptor signaling pathway; GO:0007623,circadian rhythm; GO:0008502,melatonin receptor activity; GO:0016020,membrane; GO:00160…	--	1.3424	3.2222e-07	2.43067e-06	up
ENSMUSG00000024526	0.0456	0	0.1727	0.095	0.9716	0.6069	1.1479	1.1383	0.2316	0.5714	0.2223	0.7467	1	0	3	2	24	10	20	20	4	10	4	13	18	67476674	67500855	+	protein_coding	Cidea	cell death-inducing DNA fragmentation factor%2C alpha subunit-like effector A [Source:MGI Symbol%3BAcc:MGI:1270845]	--	GO:0001659,temperature homeostasis; GO:0001818,negative regulation of cytokine production; GO:0005515,protein binding; GO:0005622,intracellular; GO:0005634,nucleus; GO:0005737,cytoplasm; GO:0005739,mitochondrion; GO:0005740,mitochondrial envelope; GO:0005811,lipid droplet; GO:0006629,lipid metabolic process; GO:0006915,apoptotic process; GO:0008219,cell death; GO:0010890,positive regulation of se…	--	3.63519	3.37527e-07	2.53986e-06	up
ENSMUSG00000023915	1.0774	1.0193	1.2342	1.0186	0.4943	0.6423	0.3582	0.556	0.7069	0.8528	0.8595	0.8416	87	64	79	79	45	39	23	36	45	55	57	54	17	43327446	43400080	+	protein_coding	Tnfrsf21	tumor necrosis factor receptor superfamily%2C member 21 [Source:MGI Symbol%3BAcc:MGI:2151075]	K05157 Tnfrsf21, AA959878, DR, DR6, R74815, TR, TR7; tumor necrosis factor receptor superfamily, member 21	GO:0001783,B cell apoptotic process; GO:0002250,adaptive immune response; GO:0002376,immune system process; GO:0005737,cytoplasm; GO:0005886,plasma membrane; GO:0005887,integral component of plasma membrane; GO:0006915,apoptotic process; GO:0006959,humoral immune response; GO:0007165,signal transduction; GO:0007413,axonal fasciculation; GO:0016020,membrane; GO:0016021,integral component of membra…	--	-1.08919	3.51443e-07	2.63647e-06	down
ENSMUSG00000035498	0.692	0.6288	0.6643	0.744	0.3136	0.3801	0.3595	0.3002	0.5152	0.3485	0.2565	0.4355	92	65	70	95	47	38	38	32	54	37	28	46	9	122999889	123045103	-	protein_coding	Cdcp1	CUB domain containing protein 1 [Source:MGI Symbol%3BAcc:MGI:2442010]	K06732 Cdcp1, 9030022E12Rik, AA409659, E030027H19Rik; CUB domain containing protein 1	GO:0005575,cellular_component; GO:0005886,plasma membrane; GO:0008150,biological_process; GO:0016020,membrane; GO:0016021,integral component of membrane	--	-1.02225	3.65363e-07	2.73586e-06	down
ENSMUSG00000108822	1.19	1.5917	1.2611	1.8833	2.9134	3.2916	3.9512	3.6212	2.5964	2.1457	2.7822	2.7558	25	26	21	38	69	52	66	61	43	36	48	46	11	79149412	79164719	-	lncRNA	Gm44787	predicted gene 44787 [Source:MGI Symbol%3BAcc:MGI:5753363]	--	--	--	1.20774	4.09833e-07	3.0539e-06	up
ENSMUSG00000030672	1.102	1.1092	0.7254	1.0975	2.5501	1.5929	3.4349	3.8243	2.5528	3.6597	2.8589	3.6182	23	18	12	22	60	25	57	64	42	61	49	60	7	126808062	126813470	+	protein_coding	Mylpf	myosin light chain%2C phosphorylatable%2C fast skeletal muscle [Source:MGI Symbol%3BAcc:MGI:97273]	K12758 Mylpf, 2410014J02Rik, MLC-, MLC-2, Mlc2; myosin light chain, phosphorylatable, fast skeletal muscle	GO:0005509,calcium ion binding; GO:0007519,skeletal muscle tissue development; GO:0008307,structural constituent of muscle; GO:0016459,myosin complex; GO:0046872,metal ion binding	--	1.48668	5.01514e-07	3.68984e-06	up
ENSMUSG00000036782	1.328	1.2156	0.9509	0.9592	0.52	0.5091	0.5718	0.5968	0.3491	0.3745	0.5828	0.4969	111	79	63	77	49	32	38	40	23	25	40	33	X	23085510	23231321	-	protein_coding	Klhl13	kelch-like 13 [Source:MGI Symbol%3BAcc:MGI:1914705]	K10447 Klhl13, 1200009K10Rik, AI451128, Bklhd, Bklhd2, D130072F20Rik; kelch-like 13	GO:0004842,ubiquitin-protein transferase activity; GO:0007049,cell cycle; GO:0016567,protein ubiquitination; GO:0030496,midbody; GO:0031463,Cul3-RING ubiquitin ligase complex; GO:0032465,regulation of cytokinesis; GO:0047485,protein N-terminus binding; GO:0051301,cell division; GO:0097602,cullin family protein binding	--	-1.02505	5.42877e-07	3.97265e-06	down
ENSMUSG00000050621	213.331	213.654	202.543	88.2531	56.4819	55.3646	76.3169	52.261	57.99	128.28	53.3468	93.4949	1568	1221	1180	623	468	306	446	308	336	753	322	546	9	114811434	114811807	-	protein_coding	Rps27rt	ribosomal protein S27%2C retrogene [Source:MGI Symbol%3BAcc:MGI:3704345]	K02978 Rps27rt, Gm9846, Rps, Rps27, Rps27l2; ribosomal protein S27, retrogene	GO:0008150,biological_process	--	-1.58095	5.57918e-07	4.07296e-06	down
ENSMUSG00000097730	0.9757	0.7824	0.6082	0.5139	1.2015	1.1143	1.8767	1.7178	1.194	1.1642	0.9924	1.5602	85	53	42	43	118	73	130	120	82	81	71	108	6	88693404	88702842	-	lncRNA	Gm26588	predicted gene%2C 26588 [Source:MGI Symbol%3BAcc:MGI:5477082]	--	--	--	1.02533	7.21313e-07	5.16709e-06	up
ENSMUSG00000061723	0.0964	0.3307	0.2839	0.7028	1.0265	0.8122	2.4256	1.7639	1.7126	2.4552	3.3662	2.8319	3	8	7	21	36	19	60	44	42	61	86	70	7	142052573	142069746	+	protein_coding	Tnnt3	troponin T3%2C skeletal%2C fast [Source:MGI Symbol%3BAcc:MGI:109550]	K12046 Tnnt3, fTn, fTnT; troponin T3, skeletal, fast	GO:0003009,skeletal muscle contraction; GO:0003779,actin binding; GO:0005523,tropomyosin binding; GO:0005861,troponin complex; GO:0006936,muscle contraction; GO:0006937,regulation of muscle contraction; GO:0006942,regulation of striated muscle contraction; GO:0030172,troponin C binding; GO:0031013,troponin I binding; GO:0043462,regulation of ATPase activity; GO:0045214,sarcomere organization; GO:…	--	2.07701	7.67587e-07	5.47292e-06	up
ENSMUSG00000062432	0.6408	0.5619	0.441	0.9704	0.0517	0.1162	0.1465	0.0363	0.0369	0.1824	0.1064	0	22	15	12	32	2	3	4	1	1	5	3	0	19	37674029	37681846	+	protein_coding	Cyp26c1	cytochrome P450%2C family 26%2C subfamily c%2C polypeptide 1 [Source:MGI Symbol%3BAcc:MGI:2679699]	K12665 Cyp26c1, EG546726; cytochrome P450, family 26, subfamily c, polypeptide 1	GO:0001972,retinoic acid binding; GO:0004497,monooxygenase activity; GO:0007417,central nervous system development; GO:0008401,retinoic acid 4-hydroxylase activity; GO:0009952,anterior/posterior pattern specification; GO:0014032,neural crest cell development; GO:0016125,sterol metabolic process; GO:0016491,oxidoreductase activity; GO:0034653,retinoic acid catabolic process; GO:0048284,organelle f…	--	-2.9549	7.96161e-07	5.65358e-06	down
ENSMUSG00000039878	0.5031	0.5294	0.5193	0.4048	1.1766	0.9428	1.3806	1.5401	1.0154	0.9736	0.8633	1.1801	22	18	18	17	58	31	48	54	35	34	31	41	10	128231800	128237098	-	protein_coding	Slc39a5	solute carrier family 39 (metal ion transporter)%2C member 5 [Source:MGI Symbol%3BAcc:MGI:1919336]	K14711 Slc39a5, 1810013D05Rik, 2010205A06Rik, Zi, Zip5; solute carrier family 39 (metal ion transporter), member 5	GO:0001654,eye development; GO:0005385,zinc ion transmembrane transporter activity; GO:0005886,plasma membrane; GO:0005887,integral component of plasma membrane; GO:0006811,ion transport; GO:0006829,zinc ion transport; GO:0006882,cellular zinc ion homeostasis; GO:0016020,membrane; GO:0016021,integral component of membrane; GO:0016323,basolateral plasma membrane; GO:0030001,metal ion transport; GO…	--	1.36682	8.73383e-07	6.15546e-06	up
ENSMUSG00000020847	0.4669	0.5319	0.3871	0.4445	0.6627	1.171	1.2081	1.1647	0.6939	1.2028	0.7311	0.806	35	31	23	32	56	66	72	70	41	72	45	48	11	75721825	75829255	-	protein_coding	Rph3al	rabphilin 3A-like (without C2 domains) [Source:MGI Symbol%3BAcc:MGI:1923492]	K19939 Rph3al, Gm1753, No, Noc2; rabphilin 3A-like (without C2 domains)	GO:0005515,protein binding; GO:0005737,cytoplasm; GO:0006886,intracellular protein transport; GO:0006887,exocytosis; GO:0016020,membrane; GO:0017157,regulation of exocytosis; GO:0017158,regulation of calcium ion-dependent exocytosis; GO:0030141,secretory granule; GO:0030274,LIM domain binding; GO:0030667,secretory granule membrane; GO:0031267,small GTPase binding; GO:0031410,cytoplasmic vesicle; …	--	1.18308	9.61831e-07	6.73998e-06	up
ENSMUSG00000076617	23.7152	18.1826	22.1588	19.383	57.5105	33.0804	35.2559	44.6843	25.8057	31.5193	21.3876	24.1432	879	524	651	690	2403	922	1039	1328	754	933	651	711	12	113382178	113386350	-	IG_C_gene	Ighm	immunoglobulin heavy constant mu [Source:MGI Symbol%3BAcc:MGI:96448]	--	GO:0000187,activation of MAPK activity; GO:0002344,B cell affinity maturation; GO:0002455,humoral immune response mediated by circulating immunoglobulin; GO:0002637,regulation of immunoglobulin production; GO:0003823,antigen binding; GO:0004888,transmembrane signaling receptor activity; GO:0005515,protein binding; GO:0005576,extracellular region; GO:0005615,extracellular space; GO:0005886,plasma …	--	1.03054	1.01304e-06	7.07453e-06	up
ENSMUSG00000029822	0.141	0.2031	0.121	0.1644	0.2752	0.3901	0.4115	0.4221	0.3506	0.4238	0.2335	0.3195	25	28	17	28	55	52	58	60	49	60	34	45	6	50270310	50433181	-	protein_coding	Osbpl3	oxysterol binding protein-like 3 [Source:MGI Symbol%3BAcc:MGI:1918970]	K20463 Osbpl3, 1200014M06Rik, 6720421I08Rik, A530055M08, O, ORP-3, ORP3, OS, OSBP3; oxysterol binding protein-like 3	GO:0005634,nucleus; GO:0005737,cytoplasm; GO:0005783,endoplasmic reticulum; GO:0005829,cytosol; GO:0005886,plasma membrane; GO:0006869,lipid transport; GO:0008289,lipid binding; GO:0015248,sterol transporter activity; GO:0015485,cholesterol binding; GO:0016020,membrane; GO:0031965,nuclear membrane; GO:0032934,sterol binding; GO:0042995,cell projection; GO:0043231,intracellular membrane-bounded or…	--	1.24145	1.05219e-06	7.33954e-06	up
ENSMUSG00000037411	0.0788	0.0844	0.1325	0.0547	0.3028	0.3142	0.4953	0.4257	0.2665	0.0329	0.2398	0.2313	6	5	8	4	26	18	30	26	16	2	15	14	5	137090358	137101122	-	protein_coding	Serpine1	serine (or cysteine) peptidase inhibitor%2C clade E%2C member 1 [Source:MGI Symbol%3BAcc:MGI:97608]	K03982 Serpine1, P, PA, PAI-1, PAI1, Pl, Planh1; serine (or cysteine) peptidase inhibitor, clade E, member 1	GO:0001890,placenta development; GO:0002020,protease binding; GO:0004867,serine-type endopeptidase inhibitor activity; GO:0005102,signaling receptor binding; GO:0005515,protein binding; GO:0005576,extracellular region; GO:0005615,extracellular space; GO:0005737,cytoplasm; GO:0008585,female gonad development; GO:0010466,negative regulation of peptidase activity; GO:0010469,regulation of signaling …	--	2.1464	1.06144e-06	7.39559e-06	up
ENSMUSG00000110384	0.9817	1.1223	0.8257	1.4196	0.0968	0	0.2058	0.136	0.8994	0.3414	1.0626	0.1373	18	16	12	25	2	0	3	2	13	5	16	2	8	35874625	35876660	-	lncRNA	Gm45301	predicted gene 45301 [Source:MGI Symbol%3BAcc:MGI:5791137]	--	--	--	-3.31193	1.07319e-06	7.46894e-06	down
ENSMUSG00000074521	2.9808	3.2474	2.1236	2.5924	0.7466	1.539	0.9262	1.6182	1.0677	1.493	0.6832	1.9862	85	72	48	71	24	33	21	37	24	34	16	45	2	177538889	177547577	+	protein_coding	Gm14327	predicted gene 14327 [Source:MGI Symbol%3BAcc:MGI:3652188]	--	--	--	-1.20965	1.14102e-06	7.90951e-06	down
ENSMUSG00000024109	0.0834	0.0663	0.0929	0.0639	0.0109	0.0261	0.0123	0.0275	0.0405	0.0707	0.0478	0.034	34	21	30	25	5	8	4	9	13	23	16	11	17	90341059	91400499	-	protein_coding	Nrxn1	neurexin I [Source:MGI Symbol%3BAcc:MGI:1096391]	K07377 Nrxn1, 1700062G21Rik, 9330127H16Rik, A230068P09Rik, mKIAA0578; neurexin I	GO:0001525,angiogenesis; GO:0004888,transmembrane signaling receptor activity; GO:0005102,signaling receptor binding; GO:0005105,type 1 fibroblast growth factor receptor binding; GO:0005246,calcium channel regulator activity; GO:0005509,calcium ion binding; GO:0005515,protein binding; GO:0005730,nucleolus; GO:0005783,endoplasmic reticulum; GO:0005886,plasma membrane; GO:0006904,vesicle docking in…	--	-2.03921	1.16205e-06	8.03709e-06	down
ENSMUSG00000026622	0.4394	0.3333	0.2843	0.3871	0.7996	0.7792	0.8928	0.7167	0.8576	0.8747	0.8232	0.8651	39	23	20	33	80	52	63	51	60	62	60	61	1	191553556	191565162	+	protein_coding	Nek2	NIMA (never in mitosis gene a)-related expressed kinase 2 [Source:MGI Symbol%3BAcc:MGI:109359]	K20872 Nek2, AA617254, C77054; NIMA (never in mitosis gene a)-related expressed kinase 2	GO:0000070,mitotic sister chromatid segregation; GO:0000166,nucleotide binding; GO:0000775,chromosome, centromeric region; GO:0000776,kinetochore; GO:0000794,condensed nuclear chromosome; GO:0000922,spindle pole; GO:0001824,blastocyst development; GO:0004672,protein kinase activity; GO:0004674,protein serine/threonine kinase activity; GO:0005515,protein binding; GO:0005524,ATP binding; GO:0005634…	--	1.1292	1.39461e-06	9.54299e-06	up
ENSMUSG00000024211	0.3547	0.4893	0.3827	0.4603	0.1778	0.1914	0.2004	0.25	0.1956	0.1738	0.2191	0.1359	69	74	59	86	39	28	31	39	30	27	35	21	6	27275118	28135177	-	protein_coding	Grm8	glutamate receptor%2C metabotropic 8 [Source:MGI Symbol%3BAcc:MGI:1351345]	K04610 Grm8, A230002O04, GluR8, Gprc, Gprc1h, mGlu, mGluR8; glutamate receptor, metabotropic 8	GO:0001640,adenylate cyclase inhibiting G protein-coupled glutamate receptor activity; GO:0001642,group III metabotropic glutamate receptor activity; GO:0004930,G protein-coupled receptor activity; GO:0005886,plasma membrane; GO:0005887,integral component of plasma membrane; GO:0007165,signal transduction; GO:0007186,G protein-coupled receptor signaling pathway; GO:0007193,adenylate cyclase-inhib…	--	-1.04856	1.51269e-06	1.03048e-05	down
ENSMUSG00000117310	0.7734	0.9631	0.4956	0.8564	0.3267	0.3755	0.3242	0.2296	0.2959	0.5534	0.6727	0.8498	63	61	32	67	30	23	21	15	19	36	45	55	1	30979383	30988851	-	protein_coding	Ptp4a1	protein tyrosine phosphatase 4a1 [Source:MGI Symbol%3BAcc:MGI:1277096]	K18041 Ptp4a1, AA415290, AU019864, C130021B01, Pr, Prl-1; protein tyrosine phosphatase 4a1	GO:0004721,phosphoprotein phosphatase activity; GO:0004725,protein tyrosine phosphatase activity; GO:0004727,prenylated protein tyrosine phosphatase activity; GO:0005634,nucleus; GO:0005737,cytoplasm; GO:0005768,endosome; GO:0005783,endoplasmic reticulum; GO:0005856,cytoskeleton; GO:0005886,plasma membrane; GO:0007049,cell cycle; GO:0007275,multicellular organism development; GO:0008138,protein t…	--	-1.29826	1.57093e-06	1.06659e-05	down
ENSMUSG00000064358	614.241	433.396	401.47	798.284	1967.5	1674.17	1070.15	1378.63	615.021	389.763	416.108	348.557	9464	5192	4903	11813	34174	19397	13110	17032	7470	4796	5265	4267	MT	8607	9390	+	protein_coding	mt-Co3	mitochondrially encoded cytochrome c oxidase III [Source:MGI Symbol%3BAcc:MGI:102502]	K02262 COX3; cytochrome c oxidase subunit III	GO:0004129,cytochrome-c oxidase activity; GO:0005739,mitochondrion; GO:0005743,mitochondrial inner membrane; GO:0006123,mitochondrial electron transport, cytochrome c to oxygen; GO:0008535,respiratory chain complex IV assembly; GO:0009055,electron transfer activity; GO:0009060,aerobic respiration; GO:0015002,heme-copper terminal oxidase activity; GO:0015453,oxidoreduction-driven active transmembr…	--	1.44175	1.63167e-06	1.10354e-05	up
ENSMUSG00000020642	0.6932	0.6152	0.586	0.6135	0.3997	0.295	0.218	0.3199	0.7299	0.7031	0.6584	0.6806	100	69	67	85	65	32	25	37	83	81	78	78	12	26350963	26465253	-	protein_coding	Rnf144a	ring finger protein 144A [Source:MGI Symbol%3BAcc:MGI:1344401]	K11975 Rnf144a, Rnf1, Rnf144, UI, UIP4, Ubce7ip4; ring finger protein 144A	GO:0000151,ubiquitin ligase complex; GO:0000209,protein polyubiquitination; GO:0004842,ubiquitin-protein transferase activity; GO:0005737,cytoplasm; GO:0005794,Golgi apparatus; GO:0005886,plasma membrane; GO:0006511,ubiquitin-dependent protein catabolic process; GO:0016020,membrane; GO:0016021,integral component of membrane; GO:0016567,protein ubiquitination; GO:0016740,transferase activity; GO:0…	--	-1.00714	1.67044e-06	1.12727e-05	down
ENSMUSG00000015224	0.6862	0.9217	0.5964	0.6668	1.0956	1.3586	1.4575	1.9968	2.2051	2.3485	2.1725	1.9575	45	47	31	42	81	67	76	105	114	123	117	102	4	96456666	96479815	-	protein_coding	Cyp2j9	cytochrome P450%2C family 2%2C subfamily j%2C polypeptide 9 [Source:MGI Symbol%3BAcc:MGI:1921769]	K07418 Cyp2j9, 8430417E17Rik; cytochrome P450, family 2, subfamily j, polypeptide 9	GO:0005737,cytoplasm; GO:0005783,endoplasmic reticulum; GO:0006082,organic acid metabolic process; GO:0006805,xenobiotic metabolic process; GO:0008395,steroid hydroxylase activity; GO:0016712,oxidoreductase activity, acting on paired donors, with incorporation or reduction of molecular oxygen, reduced flavin or flavoprotein as one donor, and incorporation of one atom of oxygen; GO:0020037,heme bi…	--	1.03289	1.81138e-06	1.21434e-05	up
ENSMUSG00000004891	0.4203	0.255	0.3802	0.4542	0.1055	0.1582	0.0898	0.1879	0.1408	0.1787	0.1835	0.1897	53	25	38	55	15	15	9	19	14	18	19	19	3	87878385	87887758	+	protein_coding	Nes	nestin [Source:MGI Symbol%3BAcc:MGI:101784]	K07609 Nes, AA166324, C78523, ESTM4, ESTM46, Ifa, Ifaprc2, Mar, Marc2, RC, RC2; nestin	GO:0005515,protein binding; GO:0005737,cytoplasm; GO:0005882,intermediate filament; GO:0007275,multicellular organism development; GO:0007399,nervous system development; GO:0019215,intermediate filament binding; GO:0030844,positive regulation of intermediate filament depolymerization; GO:0031730,CCR5 chemokine receptor binding; GO:0043524,negative regulation of neuron apoptotic process; GO:004885…	--	-1.50741	1.95206e-06	1.29868e-05	down
ENSMUSG00000074825	0.4764	0.5778	0.687	0.8362	1.5215	0.9775	1.1642	1.5958	1.1224	0.8352	0.9946	0.8909	35	33	40	59	126	54	68	94	65	49	60	52	2	126980692	126985362	-	protein_coding	Itpripl1	inositol 1%2C4%2C5-triphosphate receptor interacting protein-like 1 [Source:MGI Symbol%3BAcc:MGI:1920588]	--	GO:0003674,molecular_function; GO:0008150,biological_process; GO:0016020,membrane; GO:0016021,integral component of membrane	--	1.03425	2.1076e-06	1.39533e-05	up
ENSMUSG00000052726	0.204	0.2812	0.1931	0.2124	0.5106	0.4748	0.559	0.4089	0.1756	0.3011	0.1686	0.2568	28	30	21	28	79	49	61	45	19	33	19	28	1	140173896	140539805	+	protein_coding	Kcnt2	potassium channel%2C subfamily T%2C member 2 [Source:MGI Symbol%3BAcc:MGI:3036273]	K04947 Kcnt2, E330038N15Rik, Slick; potassium channel, subfamily T, member 2	GO:0005228,intracellular sodium activated potassium channel activity; GO:0005267,potassium channel activity; GO:0005886,plasma membrane; GO:0006813,potassium ion transport; GO:0015271,outward rectifier potassium channel activity; GO:0016021,integral component of membrane; GO:0070089,chloride-activated potassium channel activity; GO:0097623,potassium ion export across plasma membrane	--	1.14183	2.37828e-06	1.56184e-05	up
ENSMUSG00000022762	0.4356	0.4043	0.2946	0.2993	0.1673	0.1792	0.1186	0.2128	0.1424	0.1856	0.1695	0.1357	97	70	52	64	42	30	21	38	25	33	31	24	16	80997585	81423716	+	protein_coding	Ncam2	neural cell adhesion molecule 2 [Source:MGI Symbol%3BAcc:MGI:97282]	K06491 Ncam2, Ncam, Ncam-2, Oc, Ocam, RN, RNCAM; neural cell adhesion molecule 2	GO:0005886,plasma membrane; GO:0007155,cell adhesion; GO:0016020,membrane; GO:0016021,integral component of membrane; GO:0016604,nuclear body; GO:0030424,axon; GO:0031225,anchored component of membrane; GO:0042802,identical protein binding; GO:0043005,neuron projection	--	-1.0848	2.82049e-06	1.82675e-05	down
ENSMUSG00000022206	0.1409	0.0836	0.2393	0.1693	0.0481	0.0432	0.0273	0.0203	0.0275	0.0339	0.1122	0.0068	26	12	35	30	10	6	4	3	4	5	17	1	15	11839982	11907373	-	protein_coding	Npr3	natriuretic peptide receptor 3 [Source:MGI Symbol%3BAcc:MGI:97373]	K12325 Npr3, ANP-C, ANPR-C, EF-2, NP, NPR-C, lg, lgj, lon, stri; natriuretic peptide receptor 3	GO:0001501,skeletal system development; GO:0002158,osteoclast proliferation; GO:0007193,adenylate cyclase-inhibiting G protein-coupled receptor signaling pathway; GO:0007194,negative regulation of adenylate cyclase activity; GO:0007200,phospholipase C-activating G protein-coupled receptor signaling pathway; GO:0008217,regulation of blood pressure; GO:0008528,G protein-coupled peptide receptor act…	--	-2.16026	3.02471e-06	1.94561e-05	down
ENSMUSG00000086544	0.0501	0.1073	0.0421	0.0521	0.3701	0.1775	0.4408	0.5203	0.4234	0.397	0.3658	0.5041	3	5	2	3	25	8	21	25	20	19	18	24	2	73426870	73446356	+	lncRNA	Chn1os3	chimerin 1%2C opposite strand 3 [Source:MGI Symbol%3BAcc:MGI:3705094]	--	--	--	2.6064	3.03445e-06	1.95086e-05	up
ENSMUSG00000038528	0.4335	0.4418	0.4953	0.4088	0.2612	0.1849	0.1234	0.0918	0.249	0.3277	0.3486	0.2059	53	42	48	48	36	17	12	9	24	32	35	20	10	39834032	39862642	-	protein_coding	Mfsd4b5	major facilitator superfamily domain containing 4B5 [Source:MGI Symbol%3BAcc:MGI:2446139]	--	GO:0005355,glucose transmembrane transporter activity; GO:0005575,cellular_component	--	-1.38552	3.14713e-06	2.01588e-05	down
ENSMUSG00000031016	0.5209	0.3828	0.2065	0.3254	0.7789	0.7521	0.8049	1.3364	0.4342	0.3541	0.4349	0.2435	35	20	11	21	59	38	43	72	23	19	24	13	7	109721253	109742493	+	protein_coding	Wee1	WEE 1 homolog 1 (S. pombe) [Source:MGI Symbol%3BAcc:MGI:103075]	K06632 Wee1, Wee1A; WEE 1 homolog 1 (S. pombe)	GO:0000166,nucleotide binding; GO:0000226,microtubule cytoskeleton organization; GO:0000278,mitotic cell cycle; GO:0000287,magnesium ion binding; GO:0004672,protein kinase activity; GO:0004713,protein tyrosine kinase activity; GO:0004715,non-membrane spanning protein tyrosine kinase activity; GO:0005515,protein binding; GO:0005524,ATP binding; GO:0005634,nucleus; GO:0005654,nucleoplasm; GO:000573…	--	1.33168	3.33563e-06	2.13327e-05	up
ENSMUSG00000086437	2.3754	1.7687	1.735	1.4319	6.5432	3.4915	5.8179	5.3013	7.1368	5.7922	5.1762	5.1926	19	11	11	11	59	21	37	34	45	37	34	33	4	140149835	140159242	+	lncRNA	Gm13021	predicted gene 13021 [Source:MGI Symbol%3BAcc:MGI:3649637]	--	--	--	1.53783	3.54698e-06	2.25898e-05	up
ENSMUSG00000114710	0.9963	0.1831	0.1796	0.1482	2.0201	2.7446	1.7006	1.5088	1.2639	1.0693	0.6066	1.881	14	2	2	2	32	29	19	17	14	12	7	21	13	39925266	39944860	-	lncRNA	Gm40923	predicted gene%2C 40923 [Source:MGI Symbol%3BAcc:MGI:5623808]	--	--	--	2.34374	3.67195e-06	2.3325e-05	up
ENSMUSG00000105096	1.1693	1.3011	1.0277	0.9028	0.338	0.5591	0.6279	0.639	1.1166	0.8883	0.8799	1.0417	89	77	62	66	29	32	38	39	67	54	55	63	5	105363565	105387399	-	protein_coding	Gbp10	guanylate-binding protein 10 [Source:MGI Symbol%3BAcc:MGI:4359647]	K20908 Gbp10; guanylate-binding protein 10	GO:0003924,GTPase activity; GO:0005525,GTP binding; GO:0031410,cytoplasmic vesicle; GO:0042832,defense response to protozoan; GO:0050830,defense response to Gram-positive bacterium; GO:0071222,cellular response to lipopolysaccharide; GO:0071346,cellular response to interferon-gamma	--	-1.04855	3.8163e-06	2.41916e-05	down
ENSMUSG00000094152	0.3702	0.1948	0.4033	0.1577	0.7463	0.7161	0.8042	0.8184	0.6404	0.5057	0.6967	0.8048	22	9	19	9	50	32	38	39	30	24	34	38	7	44890509	44922791	+	protein_coding	Slc6a16	solute carrier family 6%2C member 16 [Source:MGI Symbol%3BAcc:MGI:2685930]	K05048 Slc6a16, Gm1084; solute carrier family 6, member 16	GO:0005887,integral component of plasma membrane; GO:0035725,sodium ion transmembrane transport	--	1.45199	4.40312e-06	2.76819e-05	up
ENSMUSG00000040152	0.4524	0.4203	0.4968	0.4362	0.2155	0.1449	0.1791	0.2194	0.2976	0.4092	0.2551	0.348	54	39	47	50	29	13	17	21	28	39	25	33	2	117942357	117957614	+	protein_coding	Thbs1	thrombospondin 1 [Source:MGI Symbol%3BAcc:MGI:98737]	K16857 Thbs1, TS, TSP, TSP-1, TSP1, Thbs-, Thbs-1, tbs, tbsp1; thrombospondin 1	GO:0000187,activation of MAPK activity; GO:0001786,phosphatidylserine binding; GO:0001937,negative regulation of endothelial cell proliferation; GO:0001953,negative regulation of cell-matrix adhesion; GO:0001968,fibronectin binding; GO:0002040,sprouting angiogenesis; GO:0002581,negative regulation of antigen processing and presentation of peptide or polysaccharide antigen via MHC class II; GO:000…	--	-1.23792	4.51413e-06	2.82926e-05	down
ENSMUSG00000030945	0.2056	0.238	0.294	0.2284	0.073	0.0638	0.0948	0.0769	0.1217	0.1202	0.1002	0.0604	30	27	34	32	12	7	11	9	14	14	12	7	7	119153563	119199913	+	protein_coding	Acsm2	acyl-CoA synthetase medium-chain family member 2 [Source:MGI Symbol%3BAcc:MGI:2385289]	K01896 Acsm2, AI315615, BC031140; acyl-CoA synthetase medium-chain family member 2	GO:0000166,nucleotide binding; GO:0003824,catalytic activity; GO:0004321,fatty-acyl-CoA synthase activity; GO:0005524,ATP binding; GO:0005739,mitochondrion; GO:0005759,mitochondrial matrix; GO:0006629,lipid metabolic process; GO:0006631,fatty acid metabolic process; GO:0006633,fatty acid biosynthetic process; GO:0006637,acyl-CoA metabolic process; GO:0015645,fatty acid ligase activity; GO:0016874…	--	-1.64511	4.68725e-06	2.93025e-05	down
ENSMUSG00000033855	0.3602	0.7817	0.8804	0.375	0.1797	0.2395	0.2265	0.1825	0.5425	0.5637	0.3563	0.6941	32	54	62	32	18	16	16	13	38	40	26	49	17	88905112	88970014	+	protein_coding	Ston1	stonin 1 [Source:MGI Symbol%3BAcc:MGI:1924307]	K20067 Ston1, 4921524J06Rik, C86231, Salf, Sblf; stonin 1	GO:0005515,protein binding; GO:0005737,cytoplasm; GO:0005905,clathrin-coated pit; GO:0006897,endocytosis; GO:0006929,substrate-dependent cell migration; GO:0008021,synaptic vesicle; GO:0016020,membrane; GO:0016192,vesicle-mediated transport; GO:0030100,regulation of endocytosis; GO:0030136,clathrin-coated vesicle; GO:0031252,cell leading edge; GO:0031410,cytoplasmic vesicle; GO:0035615,clathrin a…	--	-1.53124	4.85774e-06	3.02446e-05	down
ENSMUSG00000021208	4.8416	4.6703	5.286	6.3014	10.4894	8.7293	10.4222	18.5792	14.3506	15.0396	14.9094	13.7694	104	78	90	130	254	141	178	320	243	258	263	235	12	103417157	103423482	-	protein_coding	Ifi27l2b	interferon%2C alpha-inducible protein 27 like 2B [Source:MGI Symbol%3BAcc:MGI:1916390]	--	GO:0002376,immune system process; GO:0005739,mitochondrion; GO:0005743,mitochondrial inner membrane; GO:0006915,apoptotic process; GO:0016020,membrane; GO:0016021,integral component of membrane; GO:0042802,identical protein binding; GO:0045087,innate immune response; GO:0051607,defense response to virus; GO:0097190,apoptotic signaling pathway; GO:0097193,intrinsic apoptotic signaling pathway	--	1.18327	5.16645e-06	3.202e-05	up
ENSMUSG00000001076	0.2416	0.3552	0.0436	0.3235	0.8574	1.1477	0.8683	0.9902	0.4817	0.6484	0.5044	1.0428	7	8	1	9	28	25	20	23	11	15	12	24	15	98981967	98985698	-	protein_coding	C1ql4	complement component 1%2C q subcomponent-like 4 [Source:MGI Symbol%3BAcc:MGI:3579909]	K23284 C1ql4, C1qtnf11, CTRP11; complement component 1, q subcomponent-like 4	GO:0005515,protein binding; GO:0005576,extracellular region; GO:0005581,collagen trimer; GO:0005615,extracellular space; GO:0042802,identical protein binding; GO:0045599,negative regulation of fat cell differentiation; GO:0048147,negative regulation of fibroblast proliferation; GO:0070373,negative regulation of ERK1 and ERK2 cascade	--	1.98374	6.31989e-06	3.85435e-05	up
ENSMUSG00000100277	0.0489	0.0629	0.0617	0.0306	0.3125	0.2082	0.2708	0.1465	0.1366	0.1348	0.0358	0.1355	5	5	5	3	36	16	22	12	11	11	3	11	16	93139392	93163556	-	lncRNA	1810053B23Rik	RIKEN cDNA 1810053B23 gene [Source:MGI Symbol%3BAcc:MGI:1917107]	--	--	--	2.23729	6.48632e-06	3.94842e-05	up
ENSMUSG00000030787	1.0982	1.4349	1.2976	1.1435	0.4794	0.4868	0.6796	0.7609	0.7518	0.6112	0.7429	0.373	63	64	59	63	31	21	31	35	34	28	35	17	7	110449814	110462446	-	protein_coding	Lyve1	lymphatic vessel endothelial hyaluronan receptor 1 [Source:MGI Symbol%3BAcc:MGI:2136348]	K19012 Lyve1, 1200012G08Rik, Crsbp-1, Lyve, Lyve-1, Xlkd, Xlkd1; lymphatic vessel endothelial hyaluronan receptor 1	GO:0004888,transmembrane signaling receptor activity; GO:0005540,hyaluronic acid binding; GO:0005886,plasma membrane; GO:0006027,glycosaminoglycan catabolic process; GO:0007155,cell adhesion; GO:0016020,membrane; GO:0016021,integral component of membrane; GO:0071944,cell periphery	--	-1.05639	6.81626e-06	4.14055e-05	down
ENSMUSG00000106069	4.2403	4.0462	2.0708	3.9878	0.9707	0.9095	0.5161	1.0235	1.0411	1.0277	0.3331	2.0659	31	23	12	28	8	5	3	6	6	6	2	12	3	133495276	133497265	-	lncRNA	Gm6135	prediticted gene 6135 [Source:MGI Symbol%3BAcc:MGI:3643755]	--	--	--	-2.06376	6.9868e-06	4.23362e-05	down
ENSMUSG00000044072	0.1426	0.1834	0.2421	0.1656	0.0584	0.0656	0.0276	0.0684	0.0974	0.0755	0.0735	0.0897	26	26	35	29	12	9	4	10	14	11	11	13	11	29693048	29976033	-	protein_coding	Eml6	echinoderm microtubule associated protein like 6 [Source:MGI Symbol%3BAcc:MGI:2442895]	K18598 Eml6, 2900083P10Rik, C230094A16Rik, EMAP-6; echinoderm microtubule associated protein like 6	GO:0005737,cytoplasm; GO:0005856,cytoskeleton; GO:0005874,microtubule; GO:0008017,microtubule binding; GO:0008150,biological_process	--	-1.72814	7.15511e-06	4.32704e-05	down
ENSMUSG00000023336	1.1903	1.7009	1.0011	1.4459	0.4986	0.3517	0.5406	0.4948	0.5872	0.621	1.2884	0.749	36	40	24	42	17	8	13	12	14	15	32	18	8	120393104	120414961	+	protein_coding	Wfdc1	WAP four-disulfide core domain 1 [Source:MGI Symbol%3BAcc:MGI:1915116]	K23635 Wfdc1, 2310058A03Rik, ps, ps20; WAP four-disulfide core domain 1	GO:0001558,regulation of cell growth; GO:0003674,molecular_function; GO:0004867,serine-type endopeptidase inhibitor activity; GO:0005576,extracellular region; GO:0005615,extracellular space; GO:0010466,negative regulation of peptidase activity; GO:0030414,peptidase inhibitor activity; GO:0050680,negative regulation of epithelial cell proliferation; GO:0050728,negative regulation of inflammatory r…	--	-1.49258	7.15933e-06	4.32745e-05	down
ENSMUSG00000073016	0.6405	0.5681	0.3901	0.2299	0.1175	0.0881	0.0278	0.0275	0.2802	0.1659	0.1345	0.0556	29	20	14	10	6	3	1	1	10	6	5	2	X	103526424	103551096	+	protein_coding	Uprt	uracil phosphoribosyltransferase [Source:MGI Symbol%3BAcc:MGI:2685620]	--	GO:0000166,nucleotide binding; GO:0005525,GTP binding; GO:0005634,nucleus; GO:0005654,nucleoplasm; GO:0005737,cytoplasm; GO:0005829,cytosol; GO:0006222,UMP biosynthetic process; GO:0009116,nucleoside metabolic process; GO:0043231,intracellular membrane-bounded organelle	--	-2.737	7.30038e-06	4.40835e-05	down
ENSMUSG00000038587	0.2496	0.3404	0.5057	0.3937	0.0805	0.1207	0.1902	0.1698	0.2111	0.4167	0.2026	0.1904	33	35	53	50	12	12	20	18	22	44	22	20	10	4216380	4309470	+	protein_coding	Akap12	A kinase (PRKA) anchor protein (gravin) 12 [Source:MGI Symbol%3BAcc:MGI:1932576]	K16528 Akap12, AI317366, SSe, SSeCKS, Sr, Srcs5, Tsga, Tsga12; A kinase (PRKA) anchor protein (gravin) 12	GO:0005516,calmodulin binding; GO:0005737,cytoplasm; GO:0005829,cytosol; GO:0005856,cytoskeleton; GO:0005886,plasma membrane; GO:0006605,protein targeting; GO:0007165,signal transduction; GO:0007193,adenylate cyclase-inhibiting G protein-coupled receptor signaling pathway; GO:0008179,adenylate cyclase binding; GO:0010738,regulation of protein kinase A signaling; GO:0010739,positive regulation of …	--	-1.43369	7.89805e-06	4.73187e-05	down
ENSMUSG00000032323	0.2118	0.0545	0.1336	0.3419	0.0188	0	0	0	0.3628	0.8488	0.4127	0.2	20	4	10	31	2	0	0	0	27	64	32	15	9	57913694	57934306	+	protein_coding	Cyp11a1	cytochrome P450%2C family 11%2C subfamily a%2C polypeptide 1 [Source:MGI Symbol%3BAcc:MGI:88582]	K00498 Cyp11a1, Cyp1, Cyp11a, Cypxia1, D9Ertd411, D9Ertd411e, P450s, P450scc, Sc, Scc, csc, cscc; cytochrome P450, family 11, subfamily a, polypeptide 1	GO:0004497,monooxygenase activity; GO:0005506,iron ion binding; GO:0005739,mitochondrion; GO:0005743,mitochondrial inner membrane; GO:0006629,lipid metabolic process; GO:0006694,steroid biosynthetic process; GO:0006700,C21-steroid hormone biosynthetic process; GO:0006704,glucocorticoid biosynthetic process; GO:0007617,mating behavior; GO:0008202,steroid metabolic process; GO:0008203,cholesterol m…	--	-4.96084	9.50011e-06	5.60383e-05	down
ENSMUSG00000049721	0.2992	0.1603	0.1258	0.4413	0.7519	0.7957	0.8466	1.0261	0.8223	0.718	0.5161	0.8158	12	5	4	17	34	24	27	33	26	23	17	26	11	3933636	3949326	+	protein_coding	Gal3st1	galactose-3-O-sulfotransferase 1 [Source:MGI Symbol%3BAcc:MGI:1858277]	K01019 Gal3st1, Cs, Cst, Gcs, Gcst; galactose-3-O-sulfotransferase 1	GO:0000139,Golgi membrane; GO:0001733,galactosylceramide sulfotransferase activity; GO:0005794,Golgi apparatus; GO:0006629,lipid metabolic process; GO:0006665,sphingolipid metabolic process; GO:0006681,galactosylceramide metabolic process; GO:0006682,galactosylceramide biosynthetic process; GO:0007283,spermatogenesis; GO:0008146,sulfotransferase activity; GO:0009247,glycolipid biosynthetic proces…	--	1.69086	9.55626e-06	5.63423e-05	up
ENSMUSG00000024697	1.0224	1.0291	0.7104	1.2497	0.46	0.5912	0.5032	0.2587	0.282	0.2783	0.397	0.4103	69	54	38	81	35	30	27	14	15	15	22	22	19	16413126	16588184	+	protein_coding	Gna14	guanine nucleotide binding protein%2C alpha 14 [Source:MGI Symbol%3BAcc:MGI:95769]	K04636 Gna14, AU023208; guanine nucleotide binding protein, alpha 14	GO:0000166,nucleotide binding; GO:0001508,action potential; GO:0001664,G protein-coupled receptor binding; GO:0003924,GTPase activity; GO:0005525,GTP binding; GO:0005834,heterotrimeric G-protein complex; GO:0007165,signal transduction; GO:0007186,G protein-coupled receptor signaling pathway; GO:0007188,adenylate cyclase-modulating G protein-coupled receptor signaling pathway; GO:0019001,guanyl nu…	--	-1.15187	9.64335e-06	5.68284e-05	down
ENSMUSG00000044734	2.0769	1.7902	2.3694	1.3113	0.7252	1.0578	0.5002	1.2675	1.009	0.7746	1.2376	1.2792	94	63	85	57	37	36	18	46	36	28	46	46	13	33026075	33035168	-	protein_coding	Serpinb1a	serine (or cysteine) peptidase inhibitor%2C clade B%2C member 1a [Source:MGI Symbol%3BAcc:MGI:1913472]	K23425 Serpinb1a, 1190005M04Rik, AI325983, E, EI, EIA, ELA, ELANH2, L, LEI, M/N, M/NEI, MN, MNEI, PI2, ova; serine (or cysteine) peptidase inhibitor, clade B, member 1a	GO:0004867,serine-type endopeptidase inhibitor activity; GO:0005515,protein binding; GO:0005576,extracellular region; GO:0005615,extracellular space; GO:0005737,cytoplasm; GO:0006954,inflammatory response; GO:0010466,negative regulation of peptidase activity; GO:0010951,negative regulation of endopeptidase activity; GO:0019725,cellular homeostasis; GO:0030414,peptidase inhibitor activity; GO:0032…	--	-1.09975	1.07492e-05	6.26807e-05	down
ENSMUSG00000025262	0.4894	0.3709	0.3969	0.3548	0.1395	0.1278	0.2418	0.1308	0.3215	0.3283	0.2447	0.22	56	33	36	39	18	11	22	12	29	30	23	20	X	150127171	150254838	+	protein_coding	Fam120c	family with sequence similarity 120%2C member C [Source:MGI Symbol%3BAcc:MGI:2387687]	--	GO:0005634,nucleus; GO:0008150,biological_process	--	-1.34509	1.07614e-05	6.27221e-05	down
ENSMUSG00000061780	0.8278	1.7745	1.3925	1.3216	3.8186	3.5228	2.36	2.6843	5.2507	5.2519	3.2258	5.5568	15	25	20	23	78	48	34	39	75	76	48	80	10	79726687	79728489	+	protein_coding	Cfd	complement factor D (adipsin) [Source:MGI Symbol%3BAcc:MGI:87931]	K01334 Cfd, A, Adn, DF; complement factor D (adipsin)	GO:0002376,immune system process; GO:0004175,endopeptidase activity; GO:0004252,serine-type endopeptidase activity; GO:0005576,extracellular region; GO:0005615,extracellular space; GO:0006508,proteolysis; GO:0006957,complement activation, alternative pathway; GO:0007219,Notch signaling pathway; GO:0008233,peptidase activity; GO:0008236,serine-type peptidase activity; GO:0009617,response to bacter…	--	1.24708	1.14426e-05	6.65019e-05	up
ENSMUSG00000024678	1.7488	2.206	2.2912	2.4512	1.1933	0.6709	0.9306	1.2163	1.1092	1.0107	0.9829	1.3122	52	51	54	70	40	15	22	29	26	24	24	31	19	11514165	11535831	+	protein_coding	Ms4a4d	membrane-spanning 4-domains%2C subfamily A%2C member 4D [Source:MGI Symbol%3BAcc:MGI:1913857]	K22190 Ms4a4d, 2210417J23Rik; membrane-spanning 4-domains, subfamily A, member 4D	GO:0003674,molecular_function; GO:0005575,cellular_component; GO:0008150,biological_process; GO:0016020,membrane; GO:0016021,integral component of membrane	--	-1.09879	1.1612e-05	6.73262e-05	down
ENSMUSG00000028864	0.3399	0.2459	0.2948	0.2286	0.0691	0.0659	0.0712	0.1766	0.1437	0.1507	0.0948	0.1961	48	27	33	31	11	7	8	20	16	17	11	22	5	16758493	16825150	+	protein_coding	Hgf	hepatocyte growth factor [Source:MGI Symbol%3BAcc:MGI:96079]	K05460 Hgf, C230052L06Rik, HGF/S, HGF/SF, NK, NK1, NK2, SF, SF/HG, SF/HGF; hepatocyte growth factor	GO:0000187,activation of MAPK activity; GO:0000902,cell morphogenesis; GO:0001889,liver development; GO:0001934,positive regulation of protein phosphorylation; GO:0004252,serine-type endopeptidase activity; GO:0005515,protein binding; GO:0005576,extracellular region; GO:0005615,extracellular space; GO:0006508,proteolysis; GO:0008083,growth factor activity; GO:0014068,positive regulation of phosph…	--	-1.55755	1.16706e-05	6.7602e-05	down
ENSMUSG00000042807	0.114	0.1971	0.1835	0.0941	0.0349	0.0575	0.0297	0.0686	0.1047	0.128	0.0814	0.1434	29	39	37	23	10	11	6	14	21	26	17	29	1	53846035	54234327	-	protein_coding	Hecw2	HECT%2C C2 and WW domain containing E3 ubiquitin protein ligase 2 [Source:MGI Symbol%3BAcc:MGI:2685817]	K12168 Hecw2, A730039N16Rik, D030049F17Rik, Gm971, Ned, Nedl2, mKIAA1301; HECT, C2 and WW domain containing E3 ubiquitin protein ligase 2	GO:0000209,protein polyubiquitination; GO:0004842,ubiquitin-protein transferase activity; GO:0005737,cytoplasm; GO:0005856,cytoskeleton; GO:0016567,protein ubiquitination; GO:0016740,transferase activity; GO:0030071,regulation of mitotic metaphase/anaphase transition; GO:0043161,proteasome-mediated ubiquitin-dependent protein catabolic process; GO:0045732,positive regulation of protein catabolic …	--	-1.63843	1.44665e-05	8.25847e-05	down
ENSMUSG00000044548	0.4871	0.435	0.495	0.3381	0.9721	0.8636	0.6977	1.063	0.3776	0.6776	0.4942	0.3065	36	25	29	24	81	48	41	63	22	40	30	18	12	71356658	71366881	+	protein_coding	Dact1	dishevelled-binding antagonist of beta-catenin 1 [Source:MGI Symbol%3BAcc:MGI:1891740]	K22154 Dact1, 4921528D17Rik, AI115603, DAPPER, DAPPER1, Dap, FRODO, Fr, Frd, Frd1, Fro, Frodo1, MDpr1, MTNG3, THYEX3; dishevelled-binding antagonist of beta-catenin 1	GO:0000122,negative regulation of transcription by RNA polymerase II; GO:0001085,RNA polymerase II transcription factor binding; GO:0001702,gastrulation with mouth forming second; GO:0005080,protein kinase C binding; GO:0005515,protein binding; GO:0005634,nucleus; GO:0005654,nucleoplasm; GO:0005737,cytoplasm; GO:0007275,multicellular organism development; GO:0007399,nervous system development; GO…	--	1.04083	1.74231e-05	9.82248e-05	up
ENSMUSG00000043099	0.692	1.0645	0.6334	0.9607	0.3009	0.415	0.3072	0.5077	0.7057	0.9685	0.8922	0.5977	51	61	37	68	25	23	18	30	41	57	54	35	11	75055391	75060345	-	protein_coding	Hic1	hypermethylated in cancer 1 [Source:MGI Symbol%3BAcc:MGI:1338010]	K24384 Hic1, AA408311, HIC-, HIC-1; hypermethylated in cancer 1	GO:0000122,negative regulation of transcription by RNA polymerase II; GO:0000785,chromatin; GO:0000978,RNA polymerase II proximal promoter sequence-specific DNA binding; GO:0000981,DNA-binding transcription factor activity, RNA polymerase II-specific; GO:0001227,DNA-binding transcription repressor activity, RNA polymerase II-specific; GO:0003676,nucleic acid binding; GO:0003677,DNA binding; GO:00…	ZBTB	-1.14486	1.75913e-05	9.89907e-05	down
ENSMUSG00000038550	0	0.2316	0.0284	0.0234	0.6588	0.2694	0.3114	0.6175	0.0856	0.0564	0	0.0566	0	8	1	1	33	9	11	22	3	2	0	2	3	95785815	95789563	-	protein_coding	Ciart	circadian associated repressor of transcription [Source:MGI Symbol%3BAcc:MGI:2684975]	K21599 Ciart, Chrono, Gm129; circadian associated repressor of transcription	GO:0000976,transcription regulatory region sequence-specific DNA binding; GO:0000978,RNA polymerase II proximal promoter sequence-specific DNA binding; GO:0005515,protein binding; GO:0005634,nucleus; GO:0032922,circadian regulation of gene expression; GO:0045475,locomotor rhythm; GO:0045892,negative regulation of transcription, DNA-templated; GO:0048511,rhythmic process; GO:0070888,E-box binding	--	2.82275	1.77562e-05	9.96578e-05	up
ENSMUSG00000040675	0.1377	0.0885	0.0868	0.1672	0.3664	0.3509	0.3463	0.415	0.2765	0.2299	0.2655	0.3032	12	6	6	14	36	23	24	29	19	16	19	21	10	3923118	4117081	+	protein_coding	Mthfd1l	methylenetetrahydrofolate dehydrogenase (NADP+ dependent) 1-like [Source:MGI Symbol%3BAcc:MGI:1924836]	K13402 Mthfd1l, 2410004L15Rik, AI647056, Fthfsdc, Fthfsdc1; methylenetetrahydrofolate dehydrogenase (NADP+ dependent) 1-like	GO:0000166,nucleotide binding; GO:0001843,neural tube closure; GO:0004329,formate-tetrahydrofolate ligase activity; GO:0004488,methylenetetrahydrofolate dehydrogenase (NADP+) activity; GO:0005524,ATP binding; GO:0005739,mitochondrion; GO:0005829,cytosol; GO:0006730,one-carbon metabolic process; GO:0006760,folic acid-containing compound metabolic process; GO:0009257,10-formyltetrahydrofolate biosy…	--	1.59542	1.79331e-05	0.000100498	up
ENSMUSG00000085156	0.4989	0.3948	0.3147	0.2997	1.4127	0.5358	0.9411	0.9572	0.2921	0.4325	0.8177	0.8935	26	16	13	15	83	21	39	40	12	18	35	37	11	6475591	6478779	-	lncRNA	Snhg15	small nucleolar RNA host gene 15 [Source:MGI Symbol%3BAcc:MGI:3650059]	--	GO:0003674,molecular_function; GO:0005575,cellular_component; GO:0008150,biological_process	--	1.36334	1.97548e-05	0.000110051	up
ENSMUSG00000025014	0.666	0.9137	0.7282	0.6935	1.8906	1.0924	1.5915	1.4951	1.1547	1.0285	1.6491	1.0059	30	32	26	30	96	37	57	54	41	37	61	36	19	41017714	41047964	+	protein_coding	Dntt	deoxynucleotidyltransferase%2C terminal [Source:MGI Symbol%3BAcc:MGI:98659]	K00977 Dntt, Tdt; deoxynucleotidyltransferase, terminal	GO:0000785,chromatin; GO:0000791,euchromatin; GO:0003677,DNA binding; GO:0003887,DNA-directed DNA polymerase activity; GO:0003912,DNA nucleotidylexotransferase activity; GO:0005634,nucleus; GO:0005654,nucleoplasm; GO:0005737,cytoplasm; GO:0005829,cytosol; GO:0006259,DNA metabolic process; GO:0006303,double-strand break repair via nonhomologous end joining; GO:0006304,DNA modification; GO:0016363,…	--	1.03595	2.00529e-05	0.000111591	up
ENSMUSG00000059741	0	0.032	0	0.0259	0.1767	0.2648	0.5323	0.5588	0.379	0.4676	0.3638	0.188	0	1	0	1	8	8	17	18	12	15	12	6	9	110570929	110598866	+	protein_coding	Myl3	myosin%2C light polypeptide 3 [Source:MGI Symbol%3BAcc:MGI:97268]	K12749 Myl3, MLC, MLC1SB, MLC1s, MLC1v, Myl, Mylc, VLC1, a, vent; myosin, light polypeptide 3	GO:0002026,regulation of the force of heart contraction; GO:0003774,motor activity; GO:0003785,actin monomer binding; GO:0005509,calcium ion binding; GO:0006942,regulation of striated muscle contraction; GO:0016459,myosin complex; GO:0031672,A band; GO:0031674,I band; GO:0055010,ventricular cardiac muscle tissue morphogenesis; GO:0060048,cardiac muscle contraction	--	4.73373	2.13261e-05	0.000118051	up
ENSMUSG00000050234	2.2951	1.7477	1.7906	1.9494	1.1251	1.0441	0.7216	0.9039	0.9194	0.9831	1.2135	1.0642	76	45	47	62	42	26	19	24	24	26	33	28	4	127205214	127207832	-	protein_coding	Gja4	gap junction protein%2C alpha 4 [Source:MGI Symbol%3BAcc:MGI:95715]	K07613 Gja4, AU020209, AW558810, Cnx3, Cnx37, Cx37, Cxnh1, Gja-, Gja-4; gap junction protein, alpha 4	GO:0001568,blood vessel development; GO:0005243,gap junction channel activity; GO:0005886,plasma membrane; GO:0005921,gap junction; GO:0005922,connexin complex; GO:0006816,calcium ion transport; GO:0007154,cell communication; GO:0007267,cell-cell signaling; GO:0016020,membrane; GO:0016021,integral component of membrane; GO:0030054,cell junction	--	-1.02982	2.29155e-05	0.000126068	down
ENSMUSG00000037171	0.0486	0.0937	0.0613	0.1012	0.3232	0.4845	0.336	0.6361	0.2465	0.3345	0.2366	0.1834	2	3	2	4	15	15	11	21	8	11	8	6	10	61253751	61261117	+	protein_coding	Nodal	nodal [Source:MGI Symbol%3BAcc:MGI:97359]	K04666 Nodal, Tg.413d; nodal	GO:0000122,negative regulation of transcription by RNA polymerase II; GO:0001701,in utero embryonic development; GO:0001702,gastrulation with mouth forming second; GO:0001707,mesoderm formation; GO:0001829,trophectodermal cell differentiation; GO:0001831,trophectodermal cellular morphogenesis; GO:0001842,neural fold formation; GO:0001889,liver development; GO:0001890,placenta development; GO:0001…	--	2.538	2.29186e-05	0.000126068	up
ENSMUSG00000048497	0.2078	0.1871	0.1704	0.1082	0.5345	0.4283	0.3397	0.4146	0.369	0.5984	0.291	0.34	20	14	13	10	58	31	26	32	28	46	23	26	11	62539490	62557180	+	protein_coding	Mmgt2	membrane magnesium transporter 2 [Source:MGI Symbol%3BAcc:MGI:2448491]	K23566 Mmgt2, AI852046; membrane magnesium transporter 2	GO:0000139,Golgi membrane; GO:0005375,copper ion transmembrane transporter activity; GO:0005384,manganese ion transmembrane transporter activity; GO:0005768,endosome; GO:0005769,early endosome; GO:0005794,Golgi apparatus; GO:0005886,plasma membrane; GO:0006812,cation transport; GO:0006824,cobalt ion transport; GO:0006825,copper ion transport; GO:0006828,manganese ion transport; GO:0015087,cobalt …	--	1.36463	2.39739e-05	0.000130989	up
ENSMUSG00000062209	0.1977	0.1642	0.1403	0.1672	0.0548	0.0493	0.0829	0.0822	0.1097	0.098	0.1153	0.14	48	31	27	39	15	9	16	16	21	19	23	27	1	68071345	69147218	-	protein_coding	Erbb4	erb-b2 receptor tyrosine kinase 4 [Source:MGI Symbol%3BAcc:MGI:104771]	K05085 Erbb4, ErbB, Her, Her4, c-erbB-4; erb-b2 receptor tyrosine kinase 4	GO:0000166,nucleotide binding; GO:0000976,transcription regulatory region sequence-specific DNA binding; GO:0001755,neural crest cell migration; GO:0004672,protein kinase activity; GO:0004713,protein tyrosine kinase activity; GO:0004714,transmembrane receptor protein tyrosine kinase activity; GO:0005154,epidermal growth factor receptor binding; GO:0005515,protein binding; GO:0005524,ATP binding; …	--	-1.33296	2.84629e-05	0.000153526	down
ENSMUSG00000090264	1.2995	0.8796	0.9491	1.2106	3.3368	2.2738	2.4085	2.9	1.2146	1.5415	1.9988	2.6684	19	10	11	17	55	25	28	34	14	18	24	31	18	36797113	36798970	+	protein_coding	Eif4ebp3	eukaryotic translation initiation factor 4E binding protein 3 [Source:MGI Symbol%3BAcc:MGI:1270847]	K18645 Eif4ebp3, 4E-BP, 4e-bp3; eukaryotic translation initiation factor 4E binding protein 3	GO:0005737,cytoplasm; GO:0006417,regulation of translation; GO:0008190,eukaryotic initiation factor 4E binding; GO:0017148,negative regulation of translation; GO:0045947,negative regulation of translational initiation	--	1.32737	3.55692e-05	0.000188449	up
ENSMUSG00000069170	0.0675	0.0316	0.0697	0.0383	0.1089	0.1088	0.1183	0.1199	0.0752	0.0871	0.0598	0.0669	33	12	27	18	60	40	46	47	29	34	24	26	13	81243187	81781273	-	protein_coding	Adgrv1	adhesion G protein-coupled receptor V1 [Source:MGI Symbol%3BAcc:MGI:1274784]	K18263 Adgrv1, Frings, Gpr, Gpr98, Ma, Mass1, Mgr, Mgr1, VL, VLGR1; adhesion G protein-coupled receptor V1	GO:0001965,G-protein alpha-subunit binding; GO:0002141,stereocilia ankle link; GO:0002142,stereocilia ankle link complex; GO:0004888,transmembrane signaling receptor activity; GO:0004930,G protein-coupled receptor activity; GO:0005509,calcium ion binding; GO:0005515,protein binding; GO:0005576,extracellular region; GO:0005737,cytoplasm; GO:0005886,plasma membrane; GO:0007154,cell communication; G…	--	1.12945	3.61818e-05	0.00019128	up
ENSMUSG00000020176	0.3807	0.5544	0.2966	0.3614	0.2185	0.2234	0.1549	0.1885	0.2273	0.1963	0.1636	0.2114	68	77	42	62	44	30	22	27	32	28	24	30	11	11880508	11988683	-	protein_coding	Grb10	growth factor receptor bound protein 10 [Source:MGI Symbol%3BAcc:MGI:103232]	K20064 Grb10, 5730571D09Rik, AI325020, Meg1, mKIAA0207; growth factor receptor bound protein 10	GO:0001784,phosphotyrosine residue binding; GO:0005158,insulin receptor binding; GO:0005515,protein binding; GO:0005737,cytoplasm; GO:0005829,cytosol; GO:0007165,signal transduction; GO:0008286,insulin receptor signaling pathway; GO:0010467,gene expression; GO:0030159,receptor signaling complex scaffold activity; GO:0030178,negative regulation of Wnt signaling pathway; GO:0030674,protein binding,…	--	-1.01048	3.75262e-05	0.000197789	down
ENSMUSG00000100213	0.321	0.2753	0.3375	0.1671	1.1391	1.1385	1.0767	1.1344	1.0181	0.268	1.1076	0.6734	6	4	5	3	24	16	16	17	15	4	17	10	1	46888689	46889639	-	lncRNA	Gm28151	predicted gene 28151 [Source:MGI Symbol%3BAcc:MGI:5578857]	--	--	--	2.03616	3.77138e-05	0.000198606	up
ENSMUSG00000047904	0.9498	0.4886	0.5991	0.8158	1.2216	1.5788	1.971	1.3326	2.0181	1.3379	2.0818	1.7034	40	16	20	33	58	50	66	45	67	45	72	57	11	113510168	113516854	+	protein_coding	Sstr2	somatostatin receptor 2 [Source:MGI Symbol%3BAcc:MGI:98328]	K04218 Sstr2, SRIF-1, SS2R, SST, SSTR-2, Sms, Smst, Smstr-2, Smstr2, ss, sst2; somatostatin receptor 2	GO:0004930,G protein-coupled receptor activity; GO:0004994,somatostatin receptor activity; GO:0005737,cytoplasm; GO:0005829,cytosol; GO:0005886,plasma membrane; GO:0005887,integral component of plasma membrane; GO:0006937,regulation of muscle contraction; GO:0007165,signal transduction; GO:0007186,G protein-coupled receptor signaling pathway; GO:0007193,adenylate cyclase-inhibiting G protein-coup…	--	1.06806	3.91405e-05	0.000205677	up
ENSMUSG00000029231	0.2763	0.2172	0.3357	0.1705	0.0999	0.1293	0.0708	0.1212	0.1623	0.1922	0.1495	0.1932	54	33	52	32	22	19	11	19	25	30	24	30	5	75312953	75358876	+	protein_coding	Pdgfra	platelet derived growth factor receptor%2C alpha polypeptide [Source:MGI Symbol%3BAcc:MGI:97530]	K04363 Pdgfra, AI115593, CD140, CD140a, Pdgfr, Pdgfr-2; platelet derived growth factor receptor, alpha polypeptide	GO:0000166,nucleotide binding; GO:0001553,luteinization; GO:0001701,in utero embryonic development; GO:0002244,hematopoietic progenitor cell differentiation; GO:0004672,protein kinase activity; GO:0004713,protein tyrosine kinase activity; GO:0004714,transmembrane receptor protein tyrosine kinase activity; GO:0005018,platelet-derived growth factor alpha-receptor activity; GO:0005021,vascular endot…	--	-1.25085	4.07075e-05	0.000213178	down
ENSMUSG00000021040	0.0656	0.0211	0.0414	0.2048	0.887	0.1744	0.4123	0.2658	0.3951	0.1642	0.2395	0.619	4	1	2	12	61	8	20	13	19	8	12	30	12	87490666	87498976	+	protein_coding	Slirp	SRA stem-loop interacting RNA binding protein [Source:MGI Symbol%3BAcc:MGI:1916394]	--	GO:0000961,negative regulation of mitochondrial RNA catabolic process; GO:0001669,acrosomal vesicle; GO:0003676,nucleic acid binding; GO:0003723,RNA binding; GO:0005634,nucleus; GO:0005737,cytoplasm; GO:0005739,mitochondrion; GO:0007286,spermatid development; GO:0007338,single fertilization; GO:0030317,flagellated sperm motility; GO:0036126,sperm flagellum; GO:0048471,perinuclear region of cytopl…	--	2.37031	4.16627e-05	0.000217436	up
ENSMUSG00000086253	1.9201	1.9083	2.5326	6.6339	0.6968	0.3482	0	0.3266	1.2179	0	1.9131	0.8788	22	17	23	73	9	3	0	3	11	0	18	8	4	60458840	60477168	+	lncRNA	Gm13773	predicted gene 13773 [Source:MGI Symbol%3BAcc:MGI:3712316]	--	--	--	-3.1912	4.21936e-05	0.000219831	down
ENSMUSG00000103009	0.2095	0.1684	0.0991	0.1363	0.7434	0.5572	0.527	0.5226	0.3322	0.8854	0.1913	0.4285	8	5	3	5	32	16	16	16	10	27	6	13	2	129039172	129041114	-	TEC	Gm4430	predicted gene 4430 [Source:MGI Symbol%3BAcc:MGI:3782614]	--	--	--	1.93584	4.33708e-05	0.000225418	up
ENSMUSG00000044748	0.7002	1.2008	0.957	0.8506	2.2776	2.4056	2.2751	2.1105	1.2584	2.5573	2.9844	1.8361	12	16	13	14	44	31	31	29	17	35	42	25	8	22266615	22285201	+	protein_coding	Defb1	defensin beta 1 [Source:MGI Symbol%3BAcc:MGI:1096878]	K23125 Defb1, AW260221, BD-1; defensin beta 1	GO:0002227,innate immune response in mucosa; GO:0005576,extracellular region; GO:0005615,extracellular space; GO:0006952,defense response; GO:0009617,response to bacterium; GO:0016020,membrane; GO:0031731,CCR6 chemokine receptor binding; GO:0042742,defense response to bacterium; GO:0045087,innate immune response; GO:0050829,defense response to Gram-negative bacterium; GO:0050830,defense response …	--	1.30609	4.50187e-05	0.00023306	up
ENSMUSG00000028789	0.0759	0.1626	0.0957	0.158	0.4262	0.2859	0.4294	0.3469	0.1604	0.2692	0.2618	0.1273	6	10	6	12	38	17	27	22	10	17	17	8	4	128824026	128856235	-	protein_coding	Azin2	antizyme inhibitor 2 [Source:MGI Symbol%3BAcc:MGI:2442093]	K01583 Azin2, 4933429I20Rik, AZ, Ad, Adc, Azi2, B930082O19, ODC-p, Od, Odcp; antizyme inhibitor 2	GO:0003824,catalytic activity; GO:0004586,ornithine decarboxylase activity; GO:0005515,protein binding; GO:0005634,nucleus; GO:0005737,cytoplasm; GO:0005739,mitochondrion; GO:0005794,Golgi apparatus; GO:0005801,cis-Golgi network; GO:0005802,trans-Golgi network; GO:0005829,cytosol; GO:0006591,ornithine metabolic process; GO:0006596,polyamine biosynthetic process; GO:0008792,arginine decarboxylase …	--	1.6129	4.61205e-05	0.000238562	up
ENSMUSG00000106538	1.795	2.8105	2.2646	3.0878	1.1077	0.4151	0.8834	0.876	3.861	2.9316	3.2311	2.7503	23	28	23	38	16	4	9	9	39	30	34	28	5	53139379	53153095	+	lncRNA	Gm30301	predicted gene%2C 30301 [Source:MGI Symbol%3BAcc:MGI:5589460]	--	--	--	-1.56663	4.65887e-05	0.000240577	down
ENSMUSG00000006538	0.384	0.4938	0.2527	0.6084	0.9922	0.9324	1.0288	0.7912	1.1859	0.8361	1.2604	0.8825	23	23	12	35	67	42	49	38	56	40	62	42	1	74984474	74990831	-	protein_coding	Ihh	Indian hedgehog [Source:MGI Symbol%3BAcc:MGI:96533]	K11989 Ihh, HHG-2; Indian hedgehog	GO:0001501,skeletal system development; GO:0001503,ossification; GO:0001569,branching involved in blood vessel morphogenesis; GO:0001649,osteoblast differentiation; GO:0001701,in utero embryonic development; GO:0001708,cell fate specification; GO:0001763,morphogenesis of a branching structure; GO:0001944,vasculature development; GO:0001947,heart looping; GO:0002053,positive regulation of mesenchy…	--	1.10093	5.14455e-05	0.000264428	up
ENSMUSG00000068101	1.6993	0.7285	1.2307	1.7693	0.5862	0.5859	0.4354	0.5494	0.998	1.6155	1.1496	1.109	54	18	31	54	21	14	11	14	25	41	30	28	15	82117980	82128949	-	protein_coding	Cenpm	centromere protein M [Source:MGI Symbol%3BAcc:MGI:1913820]	K11505 Cenpm, 2610019I03Rik, AI853711, Pane1; centromere protein M	GO:0000775,chromosome, centromeric region; GO:0000776,kinetochore; GO:0003674,molecular_function; GO:0005634,nucleus; GO:0005694,chromosome; GO:0005737,cytoplasm; GO:0005829,cytosol; GO:0008150,biological_process	--	-1.3399	5.14721e-05	0.000264454	down
ENSMUSG00000044927	0.3345	0.3764	0.211	0.653	1.3352	0.9452	1.4198	1.1993	0.5304	0.9947	0.611	0.6315	8	7	4	15	36	17	27	23	10	19	12	12	6	87957403	87958619	-	protein_coding	H1f10	H1.10 linker histone [Source:MGI Symbol%3BAcc:MGI:2685307]	K11275 H1f10, Gm461, H1-10, H1.10, H1X, H1fx; H1.10 linker histone	GO:0003690,double-stranded DNA binding; GO:0005515,protein binding; GO:0005634,nucleus; GO:0005654,nucleoplasm; GO:0005730,nucleolus; GO:0016584,nucleosome positioning; GO:0030261,chromosome condensation; GO:0031492,nucleosomal DNA binding; GO:0031936,negative regulation of chromatin silencing; GO:0045910,negative regulation of DNA recombination	--	1.62226	5.32604e-05	0.000272954	up
ENSMUSG00000041333	0.1656	0	0	0	75.1962	46.9712	50.7393	0	0	9.1909	0	5.3484	3	0	0	0	1536	640	731	0	0	133	0	77	4	59956804	59960710	-	protein_coding	Mup4	major urinary protein 4 [Source:MGI Symbol%3BAcc:MGI:97236]	--	GO:0005515,protein binding; GO:0005549,odorant binding; GO:0005550,pheromone binding; GO:0005576,extracellular region; GO:0005615,extracellular space; GO:0036094,small molecule binding	--	10.004	5.44137e-05	0.000278398	up
ENSMUSG00000107552	3.0288	3.5059	3.3117	2.5229	4.9257	5.639	8.5075	6.1697	4.7387	5.3095	4.7947	3.685	30	27	26	24	55	42	67	49	37	42	39	29	6	124469122	124471327	-	lncRNA	Gm44096	predicted gene%2C 44096 [Source:MGI Symbol%3BAcc:MGI:5690488]	--	--	--	1.02551	5.48615e-05	0.000280103	up
ENSMUSG00000095545	4.66	1.2285	1.7163	1.6575	0.3081	0.1925	0.8373	0.2888	2.4968	0.3624	0.4582	0.4007	161	33	47	55	12	5	23	8	68	10	13	11	2	175484016	175495439	-	protein_coding	Zfp969	zinc finger protein 969 [Source:MGI Symbol%3BAcc:MGI:3782422]	K09228 Gm4724; predicted gene 4724	GO:0005575,cellular_component	zf-C2H2	-2.51767	6.51605e-05	0.000329385	down
ENSMUSG00000045377	1.5439	1.0756	1.3797	0.8707	0.5136	0.5561	0.4045	0.4412	0.612	0.3625	0.3525	0.4453	48	26	34	26	18	13	10	11	15	9	9	11	11	69287345	69289060	-	protein_coding	Tmem88	transmembrane protein 88 [Source:MGI Symbol%3BAcc:MGI:1914270]	--	GO:0005515,protein binding; GO:0005829,cytosol; GO:0005886,plasma membrane; GO:0007275,multicellular organism development; GO:0016020,membrane; GO:0016021,integral component of membrane; GO:0016055,Wnt signaling pathway; GO:0030165,PDZ domain binding; GO:0050821,protein stabilization; GO:0072659,protein localization to plasma membrane; GO:0090090,negative regulation of canonical Wnt signaling pat…	--	-1.34438	6.6019e-05	0.000333037	down
ENSMUSG00000108206	0.4463	0.287	0.4223	0.4647	0.9899	1.9291	2.9472	2.3658	0.8493	0.4192	0.6794	0.5618	4	2	3	4	10	13	21	17	6	3	5	4	6	71141783	71143103	+	lncRNA	Gm44427	predicted gene%2C 44427 [Source:MGI Symbol%3BAcc:MGI:5690819]	--	--	--	2.30643	7.38833e-05	0.000369961	up
ENSMUSG00000024640	0.2871	0.3231	0.0755	0.1619	0.3714	0.6204	0.6018	0.5669	0.258	0.5092	0.3641	0.271	24	21	5	13	35	39	40	38	17	34	25	18	19	15882042	15924701	-	protein_coding	Psat1	phosphoserine aminotransferase 1 [Source:MGI Symbol%3BAcc:MGI:2183441]	K00831 Psat1, D8Ertd814, D8Ertd814e, E, EPIP, PSA, Psat; phosphoserine aminotransferase 1	GO:0003824,catalytic activity; GO:0004648,O-phospho-L-serine:2-oxoglutarate aminotransferase activity; GO:0005737,cytoplasm; GO:0005829,cytosol; GO:0006564,L-serine biosynthetic process; GO:0008483,transaminase activity; GO:0008652,cellular amino acid biosynthetic process; GO:0016740,transferase activity; GO:0030170,pyridoxal phosphate binding; GO:0042802,identical protein binding	--	1.33181	7.56608e-05	0.000378707	up
ENSMUSG00000070720	1.6892	1.0641	1.3483	1.2204	0.6116	0.6418	0.4336	0.5159	0.5685	0.6043	0.7556	0.5641	49	24	31	34	20	14	10	12	13	14	18	13	4	131648511	131650451	+	protein_coding	Tmem200b	transmembrane protein 200B [Source:MGI Symbol%3BAcc:MGI:3646343]	--	GO:0003674,molecular_function; GO:0005575,cellular_component; GO:0008150,biological_process	--	-1.27265	8.96648e-05	0.000440861	down
ENSMUSG00000032725	0.9545	1.0159	0.8305	1.5764	0.4963	0.3502	0.4553	0.2873	1.7953	1.2364	1.8837	1.2842	29	24	20	46	17	8	11	7	43	30	47	31	7	101489195	101506401	-	protein_coding	Folr2	folate receptor 2 (fetal) [Source:MGI Symbol%3BAcc:MGI:95569]	K13649 Folr2, FBP, FBP2, FR-, FR-P3, FR-beta, Fol, Folb, Folbp-2, Folbp2; folate receptor 2 (fetal)	GO:0005542,folic acid binding; GO:0005886,plasma membrane; GO:0006620,posttranslational protein targeting to endoplasmic reticulum membrane; GO:0007155,cell adhesion; GO:0007342,fusion of sperm to egg plasma membrane involved in single fertilization; GO:0008284,positive regulation of cell proliferation; GO:0009986,cell surface; GO:0015884,folic acid transport; GO:0016020,membrane; GO:0031225,anch…	--	-1.44781	9.1199e-05	0.000447325	down
ENSMUSG00000033792	0.2039	0.2098	0.1764	0.2426	0.0465	0.093	0.044	0.1381	0.133	0.197	0.1135	0.1393	35	28	24	40	9	12	6	19	18	27	16	19	X	105070882	105168532	+	protein_coding	Atp7a	ATPase%2C Cu++ transporting%2C alpha polypeptide [Source:MGI Symbol%3BAcc:MGI:99400]	K17686 Atp7a, MN, MNK, b; ATPase, Cu++ transporting, alpha polypeptide	GO:0000166,nucleotide binding; GO:0001568,blood vessel development; GO:0001836,release of cytochrome c from mitochondria; GO:0001974,blood vessel remodeling; GO:0002082,regulation of oxidative phosphorylation; GO:0005375,copper ion transmembrane transporter activity; GO:0005507,copper ion binding; GO:0005515,protein binding; GO:0005524,ATP binding; GO:0005634,nucleus; GO:0005770,late endosome; GO…	--	-1.41107	9.55775e-05	0.000466904	down
ENSMUSG00000030428	0.2632	0.1334	0.161	0.0997	0.3821	0.2864	0.4314	0.4178	0.3744	0.2697	0.2331	0.2409	33	13	16	12	54	27	43	42	37	27	24	24	7	4122407	4139707	+	protein_coding	Ttyh1	tweety family member 1 [Source:MGI Symbol%3BAcc:MGI:1889007]	K22641 Ttyh1, 4930459B04Rik, 6330408P11Rik, TTY1, mTTY1, tty; tweety family member 1	GO:0000278,mitotic cell cycle; GO:0005229,intracellular calcium activated chloride channel activity; GO:0005254,chloride channel activity; GO:0005509,calcium ion binding; GO:0005886,plasma membrane; GO:0006811,ion transport; GO:0006821,chloride transport; GO:0007155,cell adhesion; GO:0016020,membrane; GO:0016021,integral component of membrane; GO:0030424,axon; GO:0030868,smooth endoplasmic reticu…	--	1.19446	9.77916e-05	0.000476223	up
ENSMUSG00000031616	0.3159	0.5139	0.2227	0.2709	0.1401	0.0494	0.1169	0.1622	0.2004	0.1396	0.1584	0.1286	34	43	19	28	17	4	10	14	17	12	14	11	8	78389660	78451093	-	protein_coding	Ednra	endothelin receptor type A [Source:MGI Symbol%3BAcc:MGI:105923]	K04197 Ednra, AEA0, AEA001, ET, ET-, ET-AR, ETa, Gpcr, Gpcr10, Mhdaa, Mhdaaea1; endothelin receptor type A	GO:0001569,branching involved in blood vessel morphogenesis; GO:0001666,response to hypoxia; GO:0001701,in utero embryonic development; GO:0001821,histamine secretion; GO:0001934,positive regulation of protein phosphorylation; GO:0003094,glomerular filtration; GO:0004713,protein tyrosine kinase activity; GO:0004930,G protein-coupled receptor activity; GO:0004962,endothelin receptor activity; GO:0…	--	-1.47379	9.8911e-05	0.000481291	down
ENSMUSG00000056870	0.3791	0.3831	0.2562	0.3243	0.7207	0.6482	0.8004	0.6079	0.1889	0.3052	0.1484	0.3067	28	22	15	23	60	36	47	36	11	18	9	18	1	44590671	44835998	+	protein_coding	Gulp1	GULP%2C engulfment adaptor PTB domain containing 1 [Source:MGI Symbol%3BAcc:MGI:1920407]	K23285 Gulp1, 3110030A04Rik, 5730529O06Rik, CED-6, Ced6, GU, GULP, Gulp-2; GULP, engulfment adaptor PTB domain containing 1	GO:0003674,molecular_function; GO:0005737,cytoplasm; GO:0006869,lipid transport; GO:0006909,phagocytosis; GO:0006911,phagocytosis, engulfment; GO:0006915,apoptotic process	--	1.04631	0.000100232	0.000486558	up
ENSMUSG00000048022	0.1677	0.1269	0.1245	0.0822	0.4726	0.4068	0.2482	0.2338	0.3004	0.3336	0.3124	0.3974	17	10	10	8	54	31	20	19	24	27	26	32	6	24951140	24956296	-	protein_coding	Tmem229a	transmembrane protein 229A [Source:MGI Symbol%3BAcc:MGI:2442812]	--	GO:0003674,molecular_function; GO:0005575,cellular_component; GO:0008150,biological_process; GO:0016020,membrane; GO:0016021,integral component of membrane	--	1.4552	0.000101444	0.000491533	up
ENSMUSG00000099478	0.392	0.3684	0.2663	0.3611	0.6821	0.5614	0.8533	0.8649	0.8033	0.4342	0.4957	0.778	26	19	14	23	51	28	45	46	42	23	27	41	12	81538973	81543789	+	lncRNA	Gm28370	predicted gene 28370 [Source:MGI Symbol%3BAcc:MGI:5579076]	--	--	--	1.08217	0.000108928	0.000524814	up
ENSMUSG00000085192	1.0849	0.8372	0.8213	0.3389	2.0211	2.1642	3.002	3.2474	1.9268	1.7661	2.2459	3.5503	10	6	6	3	21	15	22	24	14	13	17	26	11	50024909	50025831	-	lncRNA	Gm12195	predicted gene 12195 [Source:MGI Symbol%3BAcc:MGI:3651100]	--	--	--	1.75032	0.000109193	0.000525675	up
ENSMUSG00000066363	1.0221	0.7716	1.1494	1.1105	0.4731	0.325	0.5869	0.4711	1.0711	1.3355	1.3799	0.7831	46	27	41	48	24	11	21	17	38	48	51	28	12	104180803	104187388	+	protein_coding	Serpina3f	serine (or cysteine) peptidase inhibitor%2C clade A%2C member 3F [Source:MGI Symbol%3BAcc:MGI:2182838]	K04525 Serpina3f, 2A, 2A1, BC049975, ant; serine (or cysteine) peptidase inhibitor, clade A, member 3F	GO:0004867,serine-type endopeptidase inhibitor activity; GO:0005615,extracellular space; GO:0009617,response to bacterium; GO:0010466,negative regulation of peptidase activity; GO:0010951,negative regulation of endopeptidase activity; GO:0030414,peptidase inhibitor activity; GO:0034097,response to cytokine; GO:0043434,response to peptide hormone	--	-1.12721	0.000118633	0.000563796	down
ENSMUSG00000018486	0.6532	0.7532	0.5826	0.5394	0.1998	0.4643	0.17	0.3652	0.4	0.4372	0.288	0.3827	58	52	41	46	20	31	12	26	28	31	21	27	11	103618190	103640647	-	protein_coding	Wnt9b	wingless-type MMTV integration site family%2C member 9B [Source:MGI Symbol%3BAcc:MGI:1197020]	K01064 Wnt9b, Wnt1, Wnt14, Wnt14b, Wnt15, cl, clf, clf1, wnt-14b, wnt-15; wingless-type MMTV integration site family, member 9B	GO:0001658,branching involved in ureteric bud morphogenesis; GO:0001701,in utero embryonic development; GO:0001822,kidney development; GO:0001932,regulation of protein phosphorylation; GO:0003339,regulation of mesenchymal to epithelial transition involved in metanephros morphogenesis; GO:0005102,signaling receptor binding; GO:0005109,frizzled binding; GO:0005125,cytokine activity; GO:0005576,extr…	--	-1.10089	0.00012146	0.000575889	down
ENSMUSG00000018868	0.4685	0.4821	0.6502	0.5122	0.1247	0.1246	0.2946	0.0584	0	0.0293	0	0	20	16	22	21	6	4	10	2	0	1	0	0	15	83996557	84007376	-	protein_coding	Pnpla5	patatin-like phospholipase domain containing 5 [Source:MGI Symbol%3BAcc:MGI:1923022]	K16814 Pnpla5, 4833426H19Rik, GS, GS2L; patatin-like phospholipase domain containing 5	GO:0004806,triglyceride lipase activity; GO:0005737,cytoplasm; GO:0005811,lipid droplet; GO:0006629,lipid metabolic process; GO:0016020,membrane; GO:0016042,lipid catabolic process; GO:0016787,hydrolase activity; GO:0019433,triglyceride catabolic process; GO:0055088,lipid homeostasis	--	-1.82124	0.000131743	0.000620792	down
ENSMUSG00000094006	1.6593	1.067	2.0933	0.4319	5.1515	2.5743	4.5215	3.6213	2.1048	2.5971	2.5256	4.3507	12	6	12	3	42	14	26	21	12	15	15	25	6	69415202	69415741	-	IG_V_gene	Igkv4-59	immunoglobulin kappa variable 4-59 [Source:MGI Symbol%3BAcc:MGI:3646808]	--	GO:0002377,immunoglobulin production; GO:0005615,extracellular space; GO:0006955,immune response	--	1.61991	0.000133593	0.000627841	up
ENSMUSG00000071604	0.4408	0.6349	0.4671	0.4039	0.2033	0.2345	0.0443	0.1539	0.1342	0.1766	0.2791	0.2663	25	28	21	22	13	10	2	7	6	8	13	12	19	23950114	24008383	-	protein_coding	Fam189a2	family with sequence similarity 189%2C member A2 [Source:MGI Symbol%3BAcc:MGI:2685813]	--	GO:0003674,molecular_function; GO:0005575,cellular_component; GO:0008150,biological_process	--	-1.59006	0.000149217	0.000693693	down
ENSMUSG00000065947	164.302	167.905	149.358	88.3003	516.419	548.178	584.589	164.739	799.574	171.192	414.747	378.647	959	762	691	495	3398	2406	2713	771	3679	798	1988	1756	MT	9877	10173	+	protein_coding	mt-Nd4l	mitochondrially encoded NADH dehydrogenase 4L [Source:MGI Symbol%3BAcc:MGI:102497]	K03882 ND4L; NADH dehydrogenase subunit 4L	GO:0005739,mitochondrion; GO:0005747,mitochondrial respiratory chain complex I; GO:0008137,NADH dehydrogenase (ubiquinone) activity; GO:0016020,membrane; GO:0016021,integral component of membrane; GO:0016651,oxidoreductase activity, acting on NAD(P)H; GO:0030964,NADH dehydrogenase complex; GO:0042773,ATP synthesis coupled electron transport; GO:0070469,respiratory chain	--	1.67472	0.000149256	0.000693693	up
ENSMUSG00000063765	0.1549	0.1743	0.0855	0.0907	0.2404	0.3862	0.2556	0.4466	0.0982	0.206	0.1414	0.0975	16	14	7	9	28	30	21	37	8	17	12	8	15	81562497	81581488	-	protein_coding	Chadl	chondroadherin-like [Source:MGI Symbol%3BAcc:MGI:3036284]	--	GO:0005518,collagen binding; GO:0005576,extracellular region; GO:0005615,extracellular space; GO:0031012,extracellular matrix; GO:0032331,negative regulation of chondrocyte differentiation; GO:0062023,collagen-containing extracellular matrix; GO:0098633,collagen fibril binding; GO:1904027,negative regulation of collagen fibril organization	--	1.38149	0.00016645	0.000765455	up
ENSMUSG00000043833	0.1564	0.1118	0.0438	0.0724	0.3391	0.208	0.5246	0.3901	0.2866	0.2829	0.5925	0.853	9	5	2	4	22	9	24	18	13	13	28	39	5	25305981	25315107	+	lncRNA	2900005J15Rik	RIKEN cDNA 2900005J15 gene [Source:MGI Symbol%3BAcc:MGI:1914511]	--	GO:0003674,molecular_function; GO:0005575,cellular_component; GO:0008150,biological_process	--	1.90303	0.000170946	0.000784364	up
ENSMUSG00000029151	0.1975	0.3233	0.2492	0.3552	0.5415	0.6208	0.7	0.8061	0.3644	0.3822	0.6996	0.3164	11	14	11	19	34	26	31	36	16	17	32	14	5	31243450	31265581	-	protein_coding	Slc30a3	solute carrier family 30 (zinc transporter)%2C member 3 [Source:MGI Symbol%3BAcc:MGI:1345280]	K14690 Slc30a3, Znt, Znt3; solute carrier family 30 (zinc transporter), member 3	GO:0005385,zinc ion transmembrane transporter activity; GO:0005737,cytoplasm; GO:0005764,lysosome; GO:0005768,endosome; GO:0005770,late endosome; GO:0005886,plasma membrane; GO:0006811,ion transport; GO:0006812,cation transport; GO:0006829,zinc ion transport; GO:0008021,synaptic vesicle; GO:0008324,cation transmembrane transporter activity; GO:0010043,response to zinc ion; GO:0010312,detoxificati…	--	1.23956	0.000171898	0.000788243	up
ENSMUSG00000074361	0.7287	0.4962	0.7031	0.61	0.3042	0.095	0.3954	0.3208	0.3082	0.3042	0.2958	0.4136	51	27	39	41	24	5	22	18	17	17	17	23	7	15968510	15978079	-	protein_coding	C5ar2	complement component 5a receptor 2 [Source:MGI Symbol%3BAcc:MGI:2442013]	K04171 C5ar2, C5L, C5L2, E030029A11Rik, Gpr, Gpr77; complement component 5a receptor 2	GO:0002430,complement receptor mediated signaling pathway; GO:0004875,complement receptor activity; GO:0004878,complement component C5a receptor activity; GO:0004930,G protein-coupled receptor activity; GO:0005886,plasma membrane; GO:0006935,chemotaxis; GO:0006954,inflammatory response; GO:0007165,signal transduction; GO:0007186,G protein-coupled receptor signaling pathway; GO:0007200,phospholipa…	--	-1.17966	0.000200151	0.000901785	down
ENSMUSG00000111013	2.8374	2.0679	2.7444	2.8066	1.8458	0.8175	1.4869	0.7667	1.3798	1.5396	1.7851	0.7142	60	34	46	57	44	13	25	13	23	26	31	12	10	92920068	92929589	+	lncRNA	Gm32468	predicted gene%2C 32468 [Source:MGI Symbol%3BAcc:MGI:5591627]	--	--	--	-1.05825	0.00020142	0.000906166	down
ENSMUSG00000085929	2.0911	1.793	1.1992	1.1216	0.5059	0.5056	0.4782	0.5532	0.9646	1.8249	0.7716	1.2761	33	22	15	17	9	6	6	7	12	23	10	16	2	27430438	27433374	+	lncRNA	Gm13421	predicted gene 13421 [Source:MGI Symbol%3BAcc:MGI:3649922]	--	--	--	-1.60685	0.000213745	0.000957392	down
ENSMUSG00000024019	0.1937	0.1145	0.1057	0.1308	0.2275	0.3063	0.3094	0.2677	0.166	0.2032	0.2614	0.2965	37	17	16	24	49	44	47	41	25	31	41	45	17	29879569	29924953	+	protein_coding	Cmtr1	cap methyltransferase 1 [Source:MGI Symbol%3BAcc:MGI:1921407]	K14589 Cmtr1, 1300018I05Rik, AI451264, Ftsjd, Ftsjd2, MTr1; cap methyltransferase 1	GO:0003676,nucleic acid binding; GO:0004483,mRNA (nucleoside-2'-O-)-methyltransferase activity; GO:0005634,nucleus; GO:0005654,nucleoplasm; GO:0005737,cytoplasm; GO:0006370,7-methylguanosine mRNA capping; GO:0006397,mRNA processing; GO:0008168,methyltransferase activity; GO:0016740,transferase activity; GO:0032259,methylation; GO:0043231,intracellular membrane-bounded organelle; GO:0080009,mRNA m…	--	1.00095	0.000228768	0.00101797	up
ENSMUSG00000100975	0.6847	1.1559	1.0258	1.1585	1.8981	1.8781	1.83	2.6686	1.2486	0.911	0.8859	1.7236	16	21	19	26	50	33	34	50	23	17	17	32	12	104891760	104892948	-	lncRNA	Gm28875	predicted gene 28875 [Source:MGI Symbol%3BAcc:MGI:5579581]	--	--	--	1.04331	0.000228939	0.00101836	up
ENSMUSG00000096956	0.6164	0.7046	0.5184	0.6418	1.0631	1.4116	1.2059	1.879	0.9122	1.1577	1.0841	1.767	18	16	12	18	35	31	28	44	21	27	26	41	15	32240711	32244808	-	lncRNA	Snhg18	small nucleolar RNA host gene 18 [Source:MGI Symbol%3BAcc:MGI:1914085]	--	GO:0003674,molecular_function; GO:0005575,cellular_component; GO:0008150,biological_process	--	1.14952	0.000247329	0.00109359	up
ENSMUSG00000101537	0.2665	0.3085	0.538	0.2498	0.6857	1.1697	0.7375	0.8643	0.6763	0.5006	0.422	0.4361	10	9	16	9	29	33	22	26	20	15	13	13	10	25412284	25549241	+	lncRNA	Gm29571	predicted gene 29571 [Source:MGI Symbol%3BAcc:MGI:5580277]	--	--	--	1.35027	0.000262725	0.00115603	up
ENSMUSG00000046280	0.4016	0.29	0.2489	0.3375	0.1125	0.1874	0.1241	0.1933	0.286	0.3	0.2059	0.2926	57	32	28	46	18	20	14	22	32	34	24	33	3	89738677	89766141	+	protein_coding	She	src homology 2 domain-containing transforming protein E [Source:MGI Symbol%3BAcc:MGI:1099462]	K23697 She, 9430022A14; src homology 2 domain-containing transforming protein E	GO:0001784,phosphotyrosine residue binding; GO:0005575,cellular_component	--	-1.08116	0.000269091	0.00118149	down
ENSMUSG00000019990	0.2167	0.1946	0.1187	0.2256	0.0871	0.0924	0.0771	0.1071	0.1245	0.087	0.0846	0.2213	53	37	23	53	24	17	15	21	24	17	17	43	10	20273750	20600824	-	protein_coding	Pde7b	phosphodiesterase 7B [Source:MGI Symbol%3BAcc:MGI:1352752]	K18436 Pde7b; phosphodiesterase 7B	GO:0004114,3',5'-cyclic-nucleotide phosphodiesterase activity; GO:0004115,3',5'-cyclic-AMP phosphodiesterase activity; GO:0007165,signal transduction; GO:0008081,phosphoric diester hydrolase activity; GO:0016787,hydrolase activity; GO:0019933,cAMP-mediated signaling; GO:0046872,metal ion binding	--	-1.06705	0.000276771	0.00120956	down
ENSMUSG00000031803	0.5496	0.7069	0.6094	0.6243	0.3398	0.3101	0.1885	0.2493	0.5071	0.292	0.4462	0.3773	33	33	29	36	23	14	9	12	24	14	22	18	8	72143400	72154433	-	protein_coding	B3gnt3	UDP-GlcNAc:betaGal beta-1%2C3-N-acetylglucosaminyltransferase 3 [Source:MGI Symbol%3BAcc:MGI:2152535]	K07970 B3gnt3, 2210008L19Rik; UDP-GlcNAc:betaGal beta-1,3-N-acetylglucosaminyltransferase 3	GO:0005794,Golgi apparatus; GO:0006486,protein glycosylation; GO:0008375,acetylglucosaminyltransferase activity; GO:0008376,acetylgalactosaminyltransferase activity; GO:0008378,galactosyltransferase activity; GO:0008532,N-acetyllactosaminide beta-1,3-N-acetylglucosaminyltransferase activity; GO:0016020,membrane; GO:0016021,integral component of membrane; GO:0016740,transferase activity; GO:001675…	--	-1.17375	0.000278384	0.00121618	down
ENSMUSG00000026797	0.4277	0.4191	0.4496	0.4241	0.262	0.1354	0.1537	0.2413	0.2325	0.1913	0.248	0.2691	42	32	35	40	29	10	12	19	18	15	20	21	2	32677614	32737257	-	protein_coding	Stxbp1	syntaxin binding protein 1 [Source:MGI Symbol%3BAcc:MGI:107363]	K15292 Stxbp1, AI317162, AI326233, MMS10-G, Ms10g, Munc-1, Munc-18a, Munc18-, Munc18-1, N-se, N-sec1, Rb-se, Rb-sec1, Sxtb, Sxtbp1, Unc18, Unc18-1, Unc18h, nse, nsec1; syntaxin binding protein 1	GO:0000149,SNARE binding; GO:0002576,platelet degranulation; GO:0003006,developmental process involved in reproduction; GO:0005515,protein binding; GO:0005634,nucleus; GO:0005654,nucleoplasm; GO:0005737,cytoplasm; GO:0005739,mitochondrion; GO:0005829,cytosol; GO:0005856,cytoskeleton; GO:0005886,plasma membrane; GO:0006886,intracellular protein transport; GO:0006887,exocytosis; GO:0006904,vesicle …	--	-1.09247	0.00030109	0.00130604	down
ENSMUSG00000033581	0.2131	0.1149	0.2255	0.1002	0.4208	0.3108	0.2594	0.3772	0.3052	0.4304	0.4102	0.3547	31	13	26	14	69	34	30	44	35	50	49	41	16	21877759	21982049	-	protein_coding	Igf2bp2	insulin-like growth factor 2 mRNA binding protein 2 [Source:MGI Symbol%3BAcc:MGI:1890358]	K17392 Igf2bp2, C330012H03Rik, IM, IMP, IMP-2, Imp2, Neilsen; insulin-like growth factor 2 mRNA binding protein 2	GO:0003676,nucleic acid binding; GO:0003723,RNA binding; GO:0003729,mRNA binding; GO:0003730,mRNA 3'-UTR binding; GO:0005634,nucleus; GO:0005737,cytoplasm; GO:0005829,cytosol; GO:0005856,cytoskeleton; GO:0006417,regulation of translation; GO:0007399,nervous system development; GO:0010468,regulation of gene expression; GO:0048027,mRNA 5'-UTR binding; GO:0051028,mRNA transport; GO:0051252,regulatio…	--	1.07324	0.000323222	0.00139315	up
ENSMUSG00000000126	0.0611	0.0786	0.0771	0.1751	0.1763	0.3862	0.5383	0.2859	0.1939	0.1531	0.2978	0.077	4	4	4	11	13	19	28	15	10	8	16	4	11	59197754	59224378	+	protein_coding	Wnt9a	wingless-type MMTV integration site family%2C member 9A [Source:MGI Symbol%3BAcc:MGI:2446084]	K01064 Wnt9a, Wnt1, Wnt14, wnt-14; wingless-type MMTV integration site family, member 9A	GO:0005102,signaling receptor binding; GO:0005109,frizzled binding; GO:0005125,cytokine activity; GO:0005515,protein binding; GO:0005576,extracellular region; GO:0005615,extracellular space; GO:0007275,multicellular organism development; GO:0008285,negative regulation of cell proliferation; GO:0016055,Wnt signaling pathway; GO:0030182,neuron differentiation; GO:0032331,negative regulation of chon…	--	1.78837	0.000332357	0.00143	up
ENSMUSG00000076577	1.3827	0.5335	1.9189	1.5836	3.0664	1.6549	6.7823	5.0009	2.9819	3.6359	4.041	3.3065	10	3	11	11	25	9	39	29	17	21	24	19	6	70094045	70094604	-	IG_V_gene	Igkv8-30	immunoglobulin kappa chain variable 8-30 [Source:MGI Symbol%3BAcc:MGI:3642250]	--	GO:0002377,immunoglobulin production; GO:0005615,extracellular space; GO:0006955,immune response	--	1.58655	0.000349836	0.00149259	up
ENSMUSG00000040978	0.1484	0.1636	0.0802	0.0883	0.4702	0.3665	0.32	0.4759	0.2958	0.2389	0.284	0.4803	7	6	3	4	25	13	12	18	11	9	11	18	11	8998594	9019356	+	protein_coding	Gm11992	predicted gene 11992 [Source:MGI Symbol%3BAcc:MGI:3651127]	--	GO:0003674,molecular_function; GO:0005575,cellular_component; GO:0008150,biological_process	--	1.77178	0.000349956	0.00149259	up
ENSMUSG00000048424	0.0443	0.057	0.0373	0.0231	0.1638	0.1179	0.0836	0.2026	0.0749	0.0277	0.063	0.1208	6	6	4	3	25	12	9	22	8	3	7	13	15	8997433	9067417	+	protein_coding	Ranbp3l	RAN binding protein 3-like [Source:MGI Symbol%3BAcc:MGI:2444654]	--	GO:0005096,GTPase activator activity; GO:0005634,nucleus; GO:0005643,nuclear pore; GO:0005737,cytoplasm; GO:0006611,protein export from nucleus; GO:0045663,positive regulation of myoblast differentiation; GO:0045668,negative regulation of osteoblast differentiation; GO:0046332,SMAD binding; GO:0046907,intracellular transport; GO:1901706,mesenchymal cell differentiation involved in bone development	--	1.83325	0.000372195	0.00158028	up
ENSMUSG00000029869	0.027	0.1388	0.1872	0.1123	0.2991	0.2152	0.3732	0.4878	0.1882	0.3209	0.4106	0.2376	2	8	11	8	25	12	22	29	11	19	25	14	6	41582416	41597443	+	protein_coding	Ephb6	Eph receptor B6 [Source:MGI Symbol%3BAcc:MGI:1096338]	K05114 Ephb6, Cek, Cekl, Me, Mep; Eph receptor B6	GO:0000166,nucleotide binding; GO:0001806,type IV hypersensitivity; GO:0001816,cytokine production; GO:0002456,T cell mediated immunity; GO:0004672,protein kinase activity; GO:0004714,transmembrane receptor protein tyrosine kinase activity; GO:0005003,ephrin receptor activity; GO:0005005,transmembrane-ephrin receptor activity; GO:0005524,ATP binding; GO:0005576,extracellular region; GO:0005886,pl…	--	1.59335	0.000431905	0.00180373	up
ENSMUSG00000074802	0.1881	0.242	0.1004	0.1507	0.2888	0.2983	0.4004	0.3971	0.2019	0.4349	0.2027	0.2277	26	26	11	20	45	31	44	44	22	48	23	25	10	89244685	89279829	-	protein_coding	Gas2l3	growth arrest-specific 2 like 3 [Source:MGI Symbol%3BAcc:MGI:1918780]	K24627 Gas2l3, 8430435B07Rik, Gm240; growth arrest-specific 2 like 3	GO:0000226,microtubule cytoskeleton organization; GO:0003779,actin binding; GO:0005737,cytoplasm; GO:0005856,cytoskeleton; GO:0005874,microtubule; GO:0005884,actin filament; GO:0008017,microtubule binding; GO:0008093,cytoskeletal adaptor activity; GO:0009617,response to bacterium; GO:0015629,actin cytoskeleton; GO:0015630,microtubule cytoskeleton; GO:0030036,actin cytoskeleton organization; GO:00…	--	1.01592	0.000452982	0.00188147	up
ENSMUSG00000112300	0.4281	0.3389	0.3324	0.3086	0.9057	0.3942	1.1598	1.3555	0.8774	0.6598	1.0427	0.7047	13	8	8	9	31	9	28	33	21	16	26	17	10	78100365	78101909	-	TEC	Gm47976	predicted gene%2C 47976 [Source:MGI Symbol%3BAcc:MGI:6097260]	--	--	--	1.4295	0.000464506	0.00192477	up
ENSMUSG00000060044	0.4046	0.3221	0.2674	0.1906	0.1025	0.1025	0.1333	0.1442	0.5744	0.3136	0.4458	0.4122	42	26	22	19	12	8	11	12	47	26	38	34	10	68559476	68618480	+	protein_coding	Tmem26	transmembrane protein 26 [Source:MGI Symbol%3BAcc:MGI:2143537]	--	GO:0003674,molecular_function; GO:0005575,cellular_component; GO:0008150,biological_process; GO:0016020,membrane; GO:0016021,integral component of membrane	--	-1.30888	0.00046838	0.00193819	down
ENSMUSG00000090386	0.0889	0.0412	0.0449	0.1148	0.1483	0.2082	0.0984	0.2085	0.0812	0.0579	0.052	0.1119	25	9	10	31	47	44	22	47	18	13	12	25	16	77033205	77570315	+	lncRNA	Mir99ahg	Mir99a and Mirlet7c-1 host gene (non-protein coding) [Source:MGI Symbol%3BAcc:MGI:1919929]	--	GO:0003674,molecular_function; GO:0005575,cellular_component; GO:0008150,biological_process	--	1.16152	0.000478608	0.00197517	up
ENSMUSG00000037035	0.4544	0.3691	0.347	0.6226	0.1485	0.159	0.2557	0.2535	0.1365	0.3893	0.4223	0.2408	38	24	23	50	14	10	17	17	9	26	29	16	1	119343195	119349978	-	protein_coding	Inhbb	inhibin beta-B [Source:MGI Symbol%3BAcc:MGI:96571]	K22687 Inhbb; inhibin beta-B	GO:0001654,eye development; GO:0005125,cytokine activity; GO:0005179,hormone activity; GO:0005576,extracellular region; GO:0005615,extracellular space; GO:0008083,growth factor activity; GO:0009267,cellular response to starvation; GO:0010862,positive regulation of pathway-restricted SMAD protein phosphorylation; GO:0032686,negative regulation of hepatocyte growth factor production; GO:0032869,cel…	--	-1.16301	0.000489431	0.00201779	down
ENSMUSG00000103421	1.1667	0.6821	0.4683	0.5246	1.5524	1.7278	1.1339	1.3228	1.3791	0.5644	0.8718	0.8009	44	20	14	19	66	49	34	40	41	17	27	24	1	133237538	133250764	+	protein_coding	Golt1a	golgi transport 1A [Source:MGI Symbol%3BAcc:MGI:1915588]	--	GO:0000137,Golgi cis cisterna; GO:0005635,nuclear envelope; GO:0005783,endoplasmic reticulum; GO:0005802,trans-Golgi network; GO:0016020,membrane	--	1.00005	0.000528615	0.00215535	up
ENSMUSG00000044916	0.4907	0.3884	0.2381	0.4323	1.0715	0.9538	0.8071	1.1769	0.7183	1.0871	0.8274	1.3778	13	8	5	11	32	19	17	25	15	23	18	29	2	92212883	92216053	+	protein_coding	1700029I15Rik	RIKEN cDNA 1700029I15 gene [Source:MGI Symbol%3BAcc:MGI:1916742]	--	GO:0003674,molecular_function; GO:0005575,cellular_component; GO:0005576,extracellular region; GO:0008150,biological_process	--	1.35628	0.000553282	0.00224321	up
ENSMUSG00000031896	9.8598	6.6802	9.1629	4.5372	1.8352	1.9902	1.8823	5.1053	59.0763	37.0932	47.1681	80.1083	224	118	165	99	47	34	34	93	1058	673	880	1446	8	106658635	106660494	-	protein_coding	Ctrl	chymotrypsin-like [Source:MGI Symbol%3BAcc:MGI:88558]	K09632 Ctrl, 0910001G08Rik, 1810004D15Rik, AV005227, Ctr, Ctra, Ctra-1, Ctra1, chym, chymopasin, mFLJ00366; chymotrypsin-like	GO:0004252,serine-type endopeptidase activity; GO:0005615,extracellular space; GO:0006508,proteolysis; GO:0008233,peptidase activity; GO:0008236,serine-type peptidase activity	--	-1.49846	0.000577648	0.00232887	down
ENSMUSG00000057969	0.0533	0.0274	0.0806	0.0776	0.2268	0.2266	0.2277	0.1196	0.1486	0.08	0.1816	0.0938	5	2	6	7	24	16	17	9	11	6	14	7	9	107474873	107486428	-	protein_coding	Sema3b	sema domain%2C immunoglobulin domain (Ig)%2C short basic domain%2C secreted%2C (semaphorin) 3B [Source:MGI Symbol%3BAcc:MGI:107561]	K06840 Sema3b, LUCA, Se, SemA, Semaa, sem, sema5, semaV; sema domain, immunoglobulin domain (Ig), short basic domain, secreted, (semaphorin) 3B	GO:0001755,neural crest cell migration; GO:0005576,extracellular region; GO:0005615,extracellular space; GO:0005887,integral component of plasma membrane; GO:0007275,multicellular organism development; GO:0007399,nervous system development; GO:0007411,axon guidance; GO:0030154,cell differentiation; GO:0030215,semaphorin receptor binding; GO:0030335,positive regulation of cell migration; GO:004549…	--	1.74111	0.00060954	0.00244215	up
ENSMUSG00000024365	1.07	0.8869	0.51	1.6835	0.4851	0.5059	0.2991	0.5634	1.1462	3.275	1.8241	0.9576	45	29	17	68	23	16	10	19	38	110	63	32	17	35020322	35023535	-	protein_coding	Cyp21a1	cytochrome P450%2C family 21%2C subfamily a%2C polypeptide 1 [Source:MGI Symbol%3BAcc:MGI:88591]	K00513 Cyp21a1, 21-O, 21-OH, 21O, 21OH, 21OHA, 21OHB, CYP21OH-A, Cyp2, Cyp21, Cyp21-ps1, Cyp21B, Cyp21a2-ps, Cyp21a2ps, Oh21-, Oh21-1, Oh21-2; cytochrome P450, family 21, subfamily a, polypeptide 1	GO:0004497,monooxygenase activity; GO:0004509,steroid 21-monooxygenase activity; GO:0005496,steroid binding; GO:0005506,iron ion binding; GO:0005783,endoplasmic reticulum; GO:0006694,steroid biosynthetic process; GO:0006700,C21-steroid hormone biosynthetic process; GO:0006704,glucocorticoid biosynthetic process; GO:0006705,mineralocorticoid biosynthetic process; GO:0008202,steroid metabolic proce…	--	-1.1726	0.000634302	0.00252646	down
ENSMUSG00000056328	0	0.0515	0	0	0.0995	0.1598	0.272	0.2497	0.3353	0.361	0.4291	0.2923	0	5	0	0	14	15	27	25	33	36	44	29	11	67090878	67115401	+	protein_coding	Myh1	myosin%2C heavy polypeptide 1%2C skeletal muscle%2C adult [Source:MGI Symbol%3BAcc:MGI:1339711]	K24220 Myh1, A530084A17Rik, I, IId, IId/x, MHC-2X/D, MHC2X/D, MYHC-I, MYHC-IIX, MdMs, MyHC-IId, MyHC-IId/x, MyHC-IIx/d, Myhs-, Myhs-f, Myhs-f2, Myhsf, Myhsf2; myosin, heavy polypeptide 1, skeletal muscle, adult	GO:0000166,nucleotide binding; GO:0003774,motor activity; GO:0003779,actin binding; GO:0005516,calmodulin binding; GO:0005524,ATP binding; GO:0005737,cytoplasm; GO:0005859,muscle myosin complex; GO:0006936,muscle contraction; GO:0014704,intercalated disc; GO:0016459,myosin complex; GO:0031672,A band; GO:0032982,myosin filament; GO:0036464,cytoplasmic ribonucleoprotein granule; GO:0051015,actin fi…	--	3.99134	0.000659573	0.0026135	up
ENSMUSG00000033669	0.0962	0.1238	0.1766	0.1275	0.1863	0.3374	0.3411	0.3382	0.3551	0.3396	0.3196	0.3524	11	11	16	14	24	29	31	31	32	31	30	32	15	76763459	76776595	+	protein_coding	Zfp7	zinc finger protein 7 [Source:MGI Symbol%3BAcc:MGI:99208]	K09228 Zfp7, KRA, KRAB, KRAB20, KRAB7, Krox, Krox-2, Zfp-, Zfp-7, Zfp6, Zfp65, Zfp8, Zfp80, Zfp86-, Zfp86-rs1, mszf73-, mszf73-2; zinc finger protein 7	GO:0000978,RNA polymerase II proximal promoter sequence-specific DNA binding; GO:0000981,DNA-binding transcription factor activity, RNA polymerase II-specific; GO:0005634,nucleus; GO:0006357,regulation of transcription by RNA polymerase II	zf-C2H2	1.19045	0.000667086	0.00264241	up
ENSMUSG00000035385	0.5366	0.9201	0.5641	0.8846	0.2776	0.1784	0.2249	0.0558	0.9075	0.4479	0.5445	0.619	12	16	10	19	7	3	4	1	16	8	10	11	11	81926397	81928279	+	protein_coding	Ccl2	chemokine (C-C motif) ligand 2 [Source:MGI Symbol%3BAcc:MGI:98259]	K14624 Ccl2, AI323594, HC11, JE, MCA, MCAF, MCP, MCP-, MCP-1, MCP1, SMC-C, SMC-CF, Scy, Scya2, Sig, Sigje; chemokine (C-C motif) ligand 2	GO:0001525,angiogenesis; GO:0001664,G protein-coupled receptor binding; GO:0001912,positive regulation of leukocyte mediated cytotoxicity; GO:0001938,positive regulation of endothelial cell proliferation; GO:0002523,leukocyte migration involved in inflammatory response; GO:0002548,monocyte chemotaxis; GO:0002687,positive regulation of leukocyte migration; GO:0002693,positive regulation of cellula…	--	-1.93213	0.000683084	0.00269966	down
ENSMUSG00000025091	1.23	0.6245	1.3476	0.7752	0.201	0.3874	0.1221	0.767	7.8838	5.7554	6.4248	11.7329	38	15	33	23	7	9	3	19	192	142	163	288	19	58748151	58765966	+	protein_coding	Pnliprp2	pancreatic lipase-related protein 2 [Source:MGI Symbol%3BAcc:MGI:1336202]	K14075 Pnliprp2, P, PLRP2; pancreatic lipase-related protein 2	GO:0004620,phospholipase activity; GO:0004806,triglyceride lipase activity; GO:0005509,calcium ion binding; GO:0005576,extracellular region; GO:0005615,extracellular space; GO:0006629,lipid metabolic process; GO:0006968,cellular defense response; GO:0009395,phospholipid catabolic process; GO:0009617,response to bacterium; GO:0016020,membrane; GO:0016042,lipid catabolic process; GO:0016298,lipase …	--	-1.46498	0.000711259	0.00279475	down
ENSMUSG00000058579	20.0228	13.3698	22.0196	11.9305	2.4101	3.1811	2.7114	10.6441	103.247	62.7899	92.2054	162.8	678	352	591	388	92	81	73	289	2756	1698	2564	4380	4	141542273	141553471	-	protein_coding	Cela2a	chymotrypsin-like elastase family%2C member 2A [Source:MGI Symbol%3BAcc:MGI:95316]	K01346 Cela2a, El, Ela, Ela-2, Ela2, Ela2a; chymotrypsin-like elastase family, member 2A	GO:0004175,endopeptidase activity; GO:0004252,serine-type endopeptidase activity; GO:0005576,extracellular region; GO:0005615,extracellular space; GO:0006508,proteolysis; GO:0008233,peptidase activity; GO:0008236,serine-type peptidase activity; GO:0016787,hydrolase activity; GO:0017171,serine hydrolase activity; GO:0032868,response to insulin; GO:0036457,keratohyalin granule; GO:0050796,regulatio…	--	-1.84792	0.000712926	0.0028004	down
ENSMUSG00000031740	0.7245	0.33	0.4761	0.4558	0.1473	0.3212	0.1898	0.2071	0.4021	0.2646	0.2941	0.38	48	17	25	29	11	16	10	11	21	14	16	20	8	93553919	93580048	+	protein_coding	Mmp2	matrix metallopeptidase 2 [Source:MGI Symbol%3BAcc:MGI:97009]	K01398 Mmp2, Clg, Clg4a, Ge, GelA, MMP-, MMP-2; matrix metallopeptidase 2	GO:0001525,angiogenesis; GO:0001541,ovarian follicle development; GO:0001666,response to hypoxia; GO:0001955,blood vessel maturation; GO:0001957,intramembranous ossification; GO:0001968,fibronectin binding; GO:0004175,endopeptidase activity; GO:0004222,metalloendopeptidase activity; GO:0004252,serine-type endopeptidase activity; GO:0005576,extracellular region; GO:0005615,extracellular space; GO:…	--	-1.23766	0.000744405	0.00291096	down
ENSMUSG00000078689	0.6615	0.8508	0.4494	0.4238	1.4444	1.4887	1.0239	1.8403	0.4518	1.4017	1.0533	0.8325	13	13	7	8	32	22	16	29	7	22	17	13	4	59964294	60007274	+	protein_coding	Mup6	major urinary protein 6 [Source:MGI Symbol%3BAcc:MGI:3650962]	--	GO:0005549,odorant binding; GO:0005615,extracellular space; GO:0008150,biological_process	--	1.2871	0.000761855	0.00296781	up
ENSMUSG00000029149	0.4183	0.3424	0.4798	0.4356	0.7084	1.1632	0.8609	1.5177	0.6754	1.0952	1.0651	0.718	11	7	10	11	21	23	18	32	14	23	23	15	5	31409035	31410546	+	protein_coding	Krtcap3	keratinocyte associated protein 3 [Source:MGI Symbol%3BAcc:MGI:1917065]	--	GO:0003674,molecular_function; GO:0005575,cellular_component; GO:0008150,biological_process; GO:0016020,membrane; GO:0016021,integral component of membrane	--	1.32093	0.000775034	0.00301147	up
ENSMUSG00000095351	8.346	6.579	5.7742	6.167	36.0621	11.278	13.375	13.5985	5.2936	6.7423	4.9176	5.7604	62	38	34	44	302	63	79	81	31	40	30	34	6	70675433	70676051	+	IG_V_gene	Igkv3-2	immunoglobulin kappa variable 3-2 [Source:MGI Symbol%3BAcc:MGI:1330850]	--	GO:0002377,immunoglobulin production; GO:0005615,extracellular space; GO:0006955,immune response	--	1.47638	0.00079644	0.00308581	up
ENSMUSG00000097970	2.5506	2.6243	2.8961	1.859	0.6788	1.5263	0.3208	0.6362	2.912	2.0759	2.64	2.4076	20	16	18	14	6	9	2	4	18	13	17	15	1	23330618	23331016	+	lncRNA	Gm27028	predicted gene%2C 27028 [Source:MGI Symbol%3BAcc:MGI:5504143]	--	--	--	-1.66854	0.000798921	0.0030925	down
ENSMUSG00000032815	0.0407	0.0224	0.044	0.0363	0.1494	0.0695	0.1169	0.1087	0.1621	0.1018	0.1061	0.1827	7	3	6	6	29	9	16	15	22	14	15	25	8	123995039	124045315	-	protein_coding	Fanca	Fanconi anemia%2C complementation group A [Source:MGI Symbol%3BAcc:MGI:1341823]	K10888 Fanca, AW208693, FACA; Fanconi anemia, complementation group A	GO:0005634,nucleus; GO:0005654,nucleoplasm; GO:0005737,cytoplasm; GO:0006281,DNA repair; GO:0006974,cellular response to DNA damage stimulus; GO:0007140,male meiotic nuclear division; GO:0008584,male gonad development; GO:0008585,female gonad development; GO:0036297,interstrand cross-link repair; GO:0042127,regulation of cell proliferation; GO:0043240,Fanconi anaemia nuclear complex; GO:0045589,r…	--	1.64061	0.000821075	0.00317223	up
ENSMUSG00000027217	0.1618	0.2802	0.1335	0.2981	0.0883	0.0911	0.0705	0.132	0.1658	0.1871	0.1364	0.0862	26	35	17	46	16	11	9	17	21	24	18	11	2	93032105	93164850	-	protein_coding	Tspan18	tetraspanin 18 [Source:MGI Symbol%3BAcc:MGI:1917186]	K17353 Tspan18, 2610042G18Rik, 6720430O15, BB226562; tetraspanin 18	GO:0003674,molecular_function; GO:0005887,integral component of plasma membrane; GO:0016020,membrane; GO:0016021,integral component of membrane	--	-1.20018	0.000828023	0.00319642	down
ENSMUSG00000080316	0.1224	0.1759	0.0727	0.1125	0.3002	0.2011	0.2173	0.3233	0.3288	0.3156	0.3682	0.3897	17	19	8	15	47	21	24	36	36	35	42	43	17	18047420	18063271	+	protein_coding	Spaca6	sperm acrosome associated 6 [Source:MGI Symbol%3BAcc:MGI:1922452]	--	GO:0001669,acrosomal vesicle; GO:0003674,molecular_function; GO:0007338,single fertilization; GO:0007342,fusion of sperm to egg plasma membrane involved in single fertilization; GO:0016020,membrane; GO:0016021,integral component of membrane; GO:0031410,cytoplasmic vesicle	--	1.11831	0.000845067	0.0032514	up
ENSMUSG00000015766	0.1194	0.1589	0.1039	0.1244	0.0511	0.0383	0.0673	0.0668	0.0731	0.1186	0.0853	0.0778	29	30	20	29	14	7	13	13	14	23	17	15	6	137454243	137631874	-	protein_coding	Eps8	epidermal growth factor receptor pathway substrate 8 [Source:MGI Symbol%3BAcc:MGI:104684]	K17277 Eps8, AW261790; epidermal growth factor receptor pathway substrate 8	GO:0003779,actin binding; GO:0005515,protein binding; GO:0005737,cytoplasm; GO:0005886,plasma membrane; GO:0005903,brush border; GO:0005938,cell cortex; GO:0007266,Rho protein signal transduction; GO:0008344,adult locomotory behavior; GO:0008360,regulation of cell shape; GO:0010458,exit from mitosis; GO:0014069,postsynaptic density; GO:0016020,membrane; GO:0016601,Rac protein signal transduction;…	--	-1.18157	0.000897923	0.003412	down
ENSMUSG00000040264	0.7751	0.9968	0.6595	0.8258	0.2878	0.3116	0.34	0.6969	0.846	0.8802	0.8999	0.8394	43	43	29	44	18	13	15	31	37	39	41	37	3	142300608	142324940	+	protein_coding	Gbp2b	guanylate binding protein 2b [Source:MGI Symbol%3BAcc:MGI:95666]	K20897 Gbp2b, Gbp, Gbp-, Gbp-1, Gbp1, Mag-, Mag-1, Mp, Mpa, Mpa-1, Mpa1; guanylate binding protein 2b	GO:0000166,nucleotide binding; GO:0002376,immune system process; GO:0003924,GTPase activity; GO:0005525,GTP binding; GO:0005576,extracellular region; GO:0005737,cytoplasm; GO:0005794,Golgi apparatus; GO:0005829,cytosol; GO:0005886,plasma membrane; GO:0016020,membrane; GO:0016787,hydrolase activity; GO:0019002,GMP binding; GO:0020005,symbiont-containing vacuole membrane; GO:0031410,cytoplasmic ves…	--	-1.01195	0.000919475	0.00348307	down
ENSMUSG00000089712	0.4577	0.4816	0.2887	0.1949	0.5536	0.8023	0.8372	0.9081	0.95	0.6512	1.1906	0.6807	22	18	11	9	30	29	32	35	36	25	47	26	8	95104500	95106945	+	lncRNA	Gm15889	predicted gene 15889 [Source:MGI Symbol%3BAcc:MGI:3802159]	--	--	--	1.11379	0.000927494	0.00351018	up
ENSMUSG00000000204	0.2696	0.2972	0.1943	0.1604	0.4441	0.3926	0.6296	0.4483	0.749	0.8358	0.594	0.7432	21	18	12	12	39	23	39	28	46	52	38	46	11	83066012	83081042	+	protein_coding	Slfn4	schlafen 4 [Source:MGI Symbol%3BAcc:MGI:1329010]	K24457 Slfn4, AI450778; schlafen 4	GO:0003674,molecular_function; GO:0005575,cellular_component; GO:0009617,response to bacterium	--	1.05616	0.00108389	0.00403463	up
ENSMUSG00000099481	0.1446	0.1984	0.1581	0.1807	0.3592	0.3718	0.3031	0.3487	0.2446	0.1811	0.2348	0.2548	15	16	13	18	42	29	25	29	20	15	20	21	7	101714718	101732972	+	protein_coding	Xndc1	Xrcc1 N-terminal domain containing 1 [Source:MGI Symbol%3BAcc:MGI:5546359]	--	GO:0003674,molecular_function; GO:0005575,cellular_component; GO:0008150,biological_process	--	1.0266	0.00112354	0.0041582	up
ENSMUSG00000041134	0.1659	0.1913	0.1083	0.1489	0.066	0.0228	0.1079	0.0428	0.1452	0.0931	0.1184	0.1584	29	26	15	25	13	3	15	6	20	13	17	22	16	85218421	85350285	-	protein_coding	Cyyr1	cysteine and tyrosine-rich protein 1 [Source:MGI Symbol%3BAcc:MGI:2152187]	--	GO:0003674,molecular_function; GO:0005575,cellular_component; GO:0008150,biological_process; GO:0016020,membrane; GO:0016021,integral component of membrane	--	-1.34693	0.00114368	0.0042242	down
ENSMUSG00000000031	0.1862	0.2128	0.261	0.1723	0.4037	0.2476	1.0406	0.5417	0.5248	0.777	0.7053	0.5988	9	8	10	8	22	9	40	21	20	30	28	23	7	142129266	142131880	-	lncRNA	H19	H19%2C imprinted maternally expressed transcript [Source:MGI Symbol%3BAcc:MGI:95891]	--	GO:0005737,cytoplasm; GO:0005844,polysome; GO:0008285,negative regulation of cell proliferation; GO:0010468,regulation of gene expression; GO:0010629,negative regulation of gene expression; GO:0040014,regulation of multicellular organism growth; GO:0040015,negative regulation of multicellular organism growth; GO:0044030,regulation of DNA methylation; GO:2000653,regulation of genetic imprinting	--	1.42315	0.00131824	0.00480318	up
ENSMUSG00000057777	0.1318	0.0968	0.19	0.1176	0.4342	0.4005	0.4025	0.2583	0.2627	0.3771	0.2292	0.3554	7	4	8	6	26	16	17	11	11	16	10	15	3	86452888	86455936	-	protein_coding	Mab21l2	mab-21-like 2 [Source:MGI Symbol%3BAcc:MGI:1346022]	--	GO:0001654,eye development; GO:0005634,nucleus; GO:0005737,cytoplasm; GO:0007275,multicellular organism development; GO:0008284,positive regulation of cell proliferation; GO:0010172,embryonic body morphogenesis; GO:0043010,camera-type eye development	--	1.49193	0.00134294	0.00488444	up
ENSMUSG00000028357	0.1197	0.1347	0.0189	0.1557	0.2786	0.2785	0.3386	0.3358	0.1138	0.206	0.255	0.3388	8	7	1	10	21	14	18	18	6	11	14	18	4	63083867	63090368	-	protein_coding	Kif12	kinesin family member 12 [Source:MGI Symbol%3BAcc:MGI:1098232]	K10399 Kif12; kinesin family member 12	GO:0000166,nucleotide binding; GO:0003777,microtubule motor activity; GO:0005524,ATP binding; GO:0005737,cytoplasm; GO:0005815,microtubule organizing center; GO:0005856,cytoskeleton; GO:0005871,kinesin complex; GO:0005874,microtubule; GO:0007018,microtubule-based movement; GO:0008017,microtubule binding; GO:0016887,ATPase activity; GO:0070062,extracellular exosome	--	1.49407	0.00139462	0.00505886	up
ENSMUSG00000038193	0.4978	1.197	0.71	1.0817	0.3648	0.403	0.4355	0.4859	0.4667	0.542	0.7907	0.8445	23	43	26	48	19	14	16	18	17	20	30	31	8	57774018	57777668	+	protein_coding	Hand2	heart and neural crest derivatives expressed 2 [Source:MGI Symbol%3BAcc:MGI:103580]	K18486 Hand2, AI225906, AI661148, Ehan, Ehand2, Hed, Th2, Thin, Thing2, bHLHa, bHLHa26, dHA, dHAND; heart and neural crest derivatives expressed 2	GO:0000785,chromatin; GO:0000976,transcription regulatory region sequence-specific DNA binding; GO:0000977,RNA polymerase II regulatory region sequence-specific DNA binding; GO:0000981,DNA-binding transcription factor activity, RNA polymerase II-specific; GO:0001228,DNA-binding transcription activator activity, RNA polymerase II-specific; GO:0001525,angiogenesis; GO:0001701,in utero embryonic dev…	bHLH	-1.04846	0.00141841	0.00513448	down
ENSMUSG00000106951	0.1274	0.0983	0.0482	0.1459	0.2712	0.2033	0.3525	0.3019	0.3879	0.1595	0.3258	0.3688	10	6	3	11	24	12	22	19	24	10	21	23	5	148926866	148932033	-	lncRNA	5930430L01Rik	RIKEN cDNA 5930430L01 gene [Source:MGI Symbol%3BAcc:MGI:2443110]	--	--	--	1.39937	0.00147675	0.00532675	up
ENSMUSG00000037139	0.1685	0.0867	0.2339	0.1053	0.0673	0.056	0	0.042	0.0428	0.0422	0.0308	0.053	20	8	22	12	9	5	0	4	4	4	3	5	4	135487026	135542875	+	protein_coding	Myom3	myomesin family%2C member 3 [Source:MGI Symbol%3BAcc:MGI:2685280]	K24495 Myom3, 8430427K15Rik, Gm434; myomesin family, member 3	GO:0005737,cytoplasm; GO:0006936,muscle contraction; GO:0031430,M band; GO:0042802,identical protein binding; GO:0042803,protein homodimerization activity; GO:0051015,actin filament binding	--	-1.80158	0.00148114	0.00534101	down
ENSMUSG00000030309	0.036	0.0417	0.0272	0.0599	0.0894	0.0814	0.1131	0.1032	0.0365	0.0586	0.0482	0.0362	10	9	6	16	28	17	25	23	8	13	11	8	6	148743990	148797735	-	protein_coding	Caprin2	caprin family member 2 [Source:MGI Symbol%3BAcc:MGI:2448541]	K18744 Caprin2, Adir, C1qdc1, Eeg1, RNG1, rng140; caprin family member 2	GO:0003723,RNA binding; GO:0005102,signaling receptor binding; GO:0005654,nucleoplasm; GO:0005737,cytoplasm; GO:0005739,mitochondrion; GO:0005813,centrosome; GO:0005829,cytosol; GO:0005886,plasma membrane; GO:0016020,membrane; GO:0017148,negative regulation of translation; GO:0030154,cell differentiation; GO:0030308,negative regulation of cell growth; GO:0032092,positive regulation of protein bin…	--	1.21595	0.00151162	0.0054461	up
ENSMUSG00000042812	0.295	0.7046	0.824	0.724	0.1869	0.3362	0.1855	0.3679	0.2406	0.4485	0.3079	0.3182	14	26	31	33	10	12	7	14	9	17	12	12	8	121811125	121814883	+	protein_coding	Foxf1	forkhead box F1 [Source:MGI Symbol%3BAcc:MGI:1347470]	K09399 Foxf1, AI450827, FREA, FREAC1, Foxf, Foxf1a, Freac, Freac-1, HFH-8, Hfh8; forkhead box F1	GO:0000122,negative regulation of transcription by RNA polymerase II; GO:0000976,transcription regulatory region sequence-specific DNA binding; GO:0000977,RNA polymerase II regulatory region sequence-specific DNA binding; GO:0000978,RNA polymerase II proximal promoter sequence-specific DNA binding; GO:0000981,DNA-binding transcription factor activity, RNA polymerase II-specific; GO:0001228,DNA-bi…	Fork_head	-1.25789	0.00154606	0.00554866	down
ENSMUSG00000074283	0.4339	0.4241	0.416	0.4517	0.2001	0.1385	0.1746	0.2164	0.4843	0.3912	0.4649	0.4369	25	19	19	25	13	6	8	10	22	18	22	20	7	23926997	23936985	-	protein_coding	Zfp109	zinc finger protein 109 [Source:MGI Symbol%3BAcc:MGI:1929099]	K09228 Zfp109; zinc finger protein 109	GO:0000978,RNA polymerase II proximal promoter sequence-specific DNA binding; GO:0000981,DNA-binding transcription factor activity, RNA polymerase II-specific; GO:0005634,nucleus; GO:0006357,regulation of transcription by RNA polymerase II	zf-C2H2	-1.23388	0.00159265	0.00568944	down
ENSMUSG00000016262	0.1057	0.068	0.1834	0.1651	0.2814	0.4746	0.3158	0.2472	0.1844	0.2813	0.2897	0.0665	8	4	11	12	24	27	19	15	11	17	18	4	1	192526796	192538064	-	protein_coding	Sertad4	SERTA domain containing 4 [Source:MGI Symbol%3BAcc:MGI:2443496]	--	GO:0003674,molecular_function; GO:0005575,cellular_component; GO:0005634,nucleus; GO:0008150,biological_process	--	1.32419	0.00159518	0.00569347	up
ENSMUSG00000064354	1037.32	624.871	582.081	947.447	1557.17	1129.97	1418.69	2707.99	1168.95	732.622	1114.5	1375.22	13944	6531	6202	12232	23597	11422	15163	29188	12387	7865	12303	14688	MT	7013	7696	+	protein_coding	mt-Co2	mitochondrially encoded cytochrome c oxidase II [Source:MGI Symbol%3BAcc:MGI:102503]	K02261 COX2; cytochrome c oxidase subunit II	GO:0004129,cytochrome-c oxidase activity; GO:0005507,copper ion binding; GO:0005739,mitochondrion; GO:0005743,mitochondrial inner membrane; GO:0010729,positive regulation of hydrogen peroxide biosynthetic process; GO:0010940,positive regulation of necrotic cell death; GO:0016020,membrane; GO:0016021,integral component of membrane; GO:0016491,oxidoreductase activity; GO:0022900,electron transport …	--	1.08723	0.00161789	0.00576779	up
ENSMUSG00000040254	0.1066	0.2056	0.2241	0.1849	0.0735	0.063	0.0968	0.0886	0.0451	0.0741	0.0721	0.0745	18	27	30	30	14	8	13	12	6	10	10	10	5	12433352	12638915	+	protein_coding	Sema3d	sema domain%2C immunoglobulin domain (Ig)%2C short basic domain%2C secreted%2C (semaphorin) 3D [Source:MGI Symbol%3BAcc:MGI:1860118]	K06840 Sema3d, 4631426B19Rik; sema domain, immunoglobulin domain (Ig), short basic domain, secreted, (semaphorin) 3D	GO:0001755,neural crest cell migration; GO:0005576,extracellular region; GO:0005615,extracellular space; GO:0005887,integral component of plasma membrane; GO:0007275,multicellular organism development; GO:0007399,nervous system development; GO:0007411,axon guidance; GO:0030154,cell differentiation; GO:0030215,semaphorin receptor binding; GO:0030335,positive regulation of cell migration; GO:004549…	--	-1.1584	0.0016243	0.00578558	down
ENSMUSG00000106030	0.2572	0.2105	0.3098	0.2922	0.1037	0.0622	0.1029	0.1604	0.178	0.1464	0.2705	0.4268	22	14	21	24	10	4	7	11	12	10	19	29	5	28237053	28241404	-	TEC	Gm43611	predicted gene 43611 [Source:MGI Symbol%3BAcc:MGI:5663748]	--	--	--	-1.3192	0.00178695	0.00629345	down
ENSMUSG00000034271	0.7107	0.8531	0.8667	0.7646	0.2101	0.504	0.4767	0.3841	0.8114	0.6526	1.1539	0.9839	30	28	29	31	10	16	16	13	27	22	40	33	12	85645801	85686652	+	protein_coding	Jdp2	Jun dimerization protein 2 [Source:MGI Symbol%3BAcc:MGI:1932093]	K09033 Jdp2, Jundm, Jundm2, Jundp2, TI, TIF; Jun dimerization protein 2	GO:0000122,negative regulation of transcription by RNA polymerase II; GO:0000978,RNA polymerase II proximal promoter sequence-specific DNA binding; GO:0000981,DNA-binding transcription factor activity, RNA polymerase II-specific; GO:0001227,DNA-binding transcription repressor activity, RNA polymerase II-specific; GO:0003677,DNA binding; GO:0003682,chromatin binding; GO:0003690,double-stranded DNA…	TF_bZIP	-1.05466	0.001852	0.00649077	down
ENSMUSG00000054659	0.5826	1.1776	0.5951	0.78	0.1969	0.4428	0.2792	0.4498	0.7039	0.4516	0.4054	0.3841	21	33	17	27	8	12	8	13	20	13	12	11	4	33174230	33189737	-	protein_coding	Pm20d2	peptidase M20 domain containing 2 [Source:MGI Symbol%3BAcc:MGI:2685270]	--	GO:0005654,nucleoplasm; GO:0005737,cytoplasm; GO:0006508,proteolysis; GO:0016787,hydrolase activity; GO:0016805,dipeptidase activity; GO:0032268,regulation of cellular protein metabolic process; GO:0042802,identical protein binding; GO:0046657,folic acid catabolic process; GO:0071713,para-aminobenzoyl-glutamate hydrolase activity	--	-1.22231	0.00198948	0.00691512	down
ENSMUSG00000085501	0.8608	0.9841	1.81	0.4979	3.7332	1.7807	3.248	1.4314	2.6693	1.0779	3.2611	1.8057	9	8	15	5	44	14	27	12	22	9	28	15	11	120126060	120126948	-	lncRNA	Gm11772	predicted gene 11772 [Source:MGI Symbol%3BAcc:MGI:3649468]	--	--	--	1.33789	0.00222043	0.00762318	up
ENSMUSG00000059654	6.6982	4.7056	6.5332	3.9266	1.7476	1.4222	1.6282	4.4225	50.125	29.3903	39.7542	62.9797	119	65	92	67	35	19	23	63	702	417	580	889	6	78399694	78405650	+	protein_coding	Reg1	regenerating islet-derived 1 [Source:MGI Symbol%3BAcc:MGI:97895]	--	GO:0005102,signaling receptor binding; GO:0005576,extracellular region; GO:0005615,extracellular space; GO:0005829,cytosol; GO:0008083,growth factor activity; GO:0008284,positive regulation of cell proliferation; GO:0008285,negative regulation of cell proliferation; GO:0010628,positive regulation of gene expression; GO:0019902,phosphatase binding; GO:0019903,protein phosphatase binding; GO:003024…	--	-1.25972	0.00226764	0.00776063	down
ENSMUSG00000017491	0.203	0.174	0.2073	0.1308	0.0429	0.0129	0.1094	0.0844	0.0858	0.0847	0.0588	0.0608	21	14	17	13	5	1	9	7	7	7	5	5	14	5650540	6038924	+	protein_coding	Rarb	retinoic acid receptor%2C beta [Source:MGI Symbol%3BAcc:MGI:97857]	K08528 Rarb, A830025K23, H, Hap, Nr1b2; retinoic acid receptor, beta	GO:0000122,negative regulation of transcription by RNA polymerase II; GO:0000977,RNA polymerase II regulatory region sequence-specific DNA binding; GO:0000978,RNA polymerase II proximal promoter sequence-specific DNA binding; GO:0001657,ureteric bud development; GO:0002068,glandular epithelial cell development; GO:0003148,outflow tract septum morphogenesis; GO:0003406,retinal pigment epithelium d…	THR-like	-1.53595	0.00235055	0.0080018	down
ENSMUSG00000104348	0.356	0.2035	0.2495	0.453	0.7719	0.5786	0.5721	0.6906	0.4516	0.5695	0.4575	0.4231	18	8	10	22	44	22	23	28	18	23	19	17	1	192963579	192966151	+	TEC	Gm37691	predicted gene%2C 37691 [Source:MGI Symbol%3BAcc:MGI:5610919]	--	--	--	1.03603	0.00235361	0.00800779	up
ENSMUSG00000029122	0.185	0.2549	0.1917	0.2133	0.041	0.0703	0.1911	0.0824	0.2012	0.1076	0.1368	0.1331	28	30	23	31	7	8	23	10	24	13	17	16	5	37446442	37494238	-	protein_coding	Evc	EvC ciliary complex subunit 1 [Source:MGI Symbol%3BAcc:MGI:1890596]	K19605 Evc; EvC ciliary complex subunit 1	GO:0003416,endochondral bone growth; GO:0005515,protein binding; GO:0005737,cytoplasm; GO:0005856,cytoskeleton; GO:0005886,plasma membrane; GO:0005929,cilium; GO:0007224,smoothened signaling pathway; GO:0016020,membrane; GO:0016021,integral component of membrane; GO:0036064,ciliary basal body; GO:0042995,cell projection; GO:0045880,positive regulation of smoothened signaling pathway; GO:0060170,c…	--	-1.16855	0.00238613	0.00810265	down
ENSMUSG00000022756	0.4288	0.1103	0.2628	0.2807	0.1413	0.0978	0.0462	0.107	0.2331	0.0614	0.3432	0.1542	35	7	17	22	13	6	3	7	15	4	23	10	16	17389882	17401078	-	protein_coding	Slc7a4	solute carrier family 7 (cationic amino acid transporter%2C y+ system)%2C member 4 [Source:MGI Symbol%3BAcc:MGI:2146512]	K13866 Slc7a4, AI853530; solute carrier family 7 (cationic amino acid transporter, y+ system), member 4	GO:0005886,plasma membrane; GO:0006865,amino acid transport; GO:0015171,amino acid transmembrane transporter activity; GO:0016020,membrane; GO:0016021,integral component of membrane; GO:0022857,transmembrane transporter activity; GO:0055085,transmembrane transport	--	-1.44964	0.0023929	0.00812111	down
ENSMUSG00000037872	0.6157	0.7918	0.7311	0.641	0.4498	0.0963	0.1822	0.2258	0.0459	0.4535	0.5292	0.4558	17	17	16	17	14	2	4	5	1	10	12	10	1	173159453	173161317	-	protein_coding	Ackr1	atypical chemokine receptor 1 (Duffy blood group) [Source:MGI Symbol%3BAcc:MGI:1097689]	K06574 Ackr1, AA162249, CCBP, CCBP1, CD234, Da, Darc, Dfy, ESTM3, ESTM35, FY, GPD; atypical chemokine receptor 1 (Duffy blood group)	GO:0004930,G protein-coupled receptor activity; GO:0005768,endosome; GO:0006954,inflammatory response; GO:0007165,signal transduction; GO:0007186,G protein-coupled receptor signaling pathway; GO:0016020,membrane; GO:0016021,integral component of membrane; GO:0019956,chemokine binding; GO:0019957,C-C chemokine binding; GO:0032642,regulation of chemokine production; GO:0070098,chemokine-mediated si…	--	-1.46423	0.00263601	0.00882856	down
ENSMUSG00000035202	19.066	12.5528	13.784	16.1774	21.1786	21.5104	28.9367	55.1274	17.0961	37.8643	17.3944	45.2437	4155	2127	2381	3386	5203	3525	5014	9633	2937	6590	3113	7834	9	123195992	123291731	+	protein_coding	Lars2	leucyl-tRNA synthetase%2C mitochondrial [Source:MGI Symbol%3BAcc:MGI:2142973]	K01869 Lars2, AI035546, Kiaa0028, LEURS; leucyl-tRNA synthetase, mitochondrial	GO:0000166,nucleotide binding; GO:0002161,aminoacyl-tRNA editing activity; GO:0004812,aminoacyl-tRNA ligase activity; GO:0004823,leucine-tRNA ligase activity; GO:0005524,ATP binding; GO:0005739,mitochondrion; GO:0006412,translation; GO:0006418,tRNA aminoacylation for protein translation; GO:0006429,leucyl-tRNA aminoacylation; GO:0016874,ligase activity; GO:0032543,mitochondrial translation	--	1.03081	0.00275331	0.00917119	up
ENSMUSG00000024558	0.0848	0.0485	0.1427	0.0687	0.209	0.1754	0.2133	0.235	0.2749	0.2832	0.0688	0.2609	9	4	12	7	25	14	18	20	23	24	6	22	18	74061557	74198430	-	protein_coding	Mapk4	mitogen-activated protein kinase 4 [Source:MGI Symbol%3BAcc:MGI:2444559]	K06855 Mapk4, A330097D03Rik, Erk3, Prkm4, p63M, p63Mapk; mitogen-activated protein kinase 4	GO:0000166,nucleotide binding; GO:0004672,protein kinase activity; GO:0004674,protein serine/threonine kinase activity; GO:0004707,MAP kinase activity; GO:0005524,ATP binding; GO:0005634,nucleus; GO:0005737,cytoplasm; GO:0006468,protein phosphorylation; GO:0007049,cell cycle; GO:0016301,kinase activity; GO:0016310,phosphorylation; GO:0016740,transferase activity; GO:0019901,protein kinase binding…	--	1.27865	0.00285585	0.00947404	up
ENSMUSG00000055612	0.4767	0.2657	0.2205	0.2647	0.5639	0.4861	1.0593	0.436	0.6249	0.5174	0.5999	0.58	30	13	11	16	40	23	53	22	31	26	31	29	2	72306503	72317237	+	protein_coding	Cdca7	cell division cycle associated 7 [Source:MGI Symbol%3BAcc:MGI:1914203]	K23408 Cdca7, 2310021G01Rik, AU044109, JP, JPO1; cell division cycle associated 7	GO:0003674,molecular_function; GO:0005634,nucleus; GO:0005654,nucleoplasm; GO:0005737,cytoplasm; GO:0005829,cytosol; GO:0006355,regulation of transcription, DNA-templated; GO:0006915,apoptotic process; GO:0042127,regulation of cell proliferation	--	1.03186	0.00289447	0.00958595	up
ENSMUSG00000103731	1.8327	1.5252	1.4961	0.6735	2.8689	3.4407	2.4406	3.2268	2.7351	4.4546	1.3127	1.6282	17	11	11	6	30	24	18	24	20	33	10	12	9	86428735	86429206	-	TEC	Gm17530	predicted gene%2C 17530 [Source:MGI Symbol%3BAcc:MGI:4937164]	--	--	--	1.11621	0.0030224	0.0099456	up
ENSMUSG00000101211	0.3318	0.4268	0.3558	0.1209	0.3826	0.7722	0.6886	0.6828	0.6524	0.8933	0.5253	0.6682	20	20	17	7	26	35	33	33	31	43	26	32	1	71933227	71956284	-	lncRNA	Gm28818	predicted gene 28818 [Source:MGI Symbol%3BAcc:MGI:5579524]	--	--	--	1.0305	0.00305272	0.0100282	up
ENSMUSG00000025867	0.2891	0.1992	0.1824	0.2365	0.1374	0.1099	0.0649	0.0515	0.1179	0.2327	0.2137	0.065	28	15	14	22	15	8	5	4	9	18	17	5	13	54519162	54531730	+	protein_coding	Cplx2	complexin 2 [Source:MGI Symbol%3BAcc:MGI:104726]	K15294 Cplx2, 921-, 921-L, AI413745, AW492120, Gm34843; complexin 2	GO:0000149,SNARE binding; GO:0005634,nucleus; GO:0005737,cytoplasm; GO:0006836,neurotransmitter transport; GO:0006887,exocytosis; GO:0007399,nervous system development; GO:0016079,synaptic vesicle exocytosis; GO:0017075,syntaxin-1 binding; GO:0019905,syntaxin binding; GO:0030054,cell junction; GO:0030154,cell differentiation; GO:0030425,dendrite; GO:0031201,SNARE complex; GO:0031630,regulation of…	--	-1.29068	0.00317431	0.0103729	down
ENSMUSG00000028909	0.2289	0.1288	0.1986	0.2235	0.0761	0.0666	0.117	0.1071	0.1452	0.1075	0.0697	0.1441	32	14	22	30	12	7	13	12	16	12	8	16	4	131495768	131565599	-	protein_coding	Ptpru	protein tyrosine phosphatase%2C receptor type%2C U [Source:MGI Symbol%3BAcc:MGI:1321151]	K16662 Ptpru, Ftp-1, P, PCP-2, PTP, PTP-lambda, PTPlambda, Pcp2, Ptpf, Ptprl, R-PTP-U, R-PTP-psi, RPTP, RPTPlambda; protein tyrosine phosphatase, receptor type, U	GO:0004721,phosphoprotein phosphatase activity; GO:0004725,protein tyrosine phosphatase activity; GO:0005886,plasma membrane; GO:0005911,cell-cell junction; GO:0006470,protein dephosphorylation; GO:0007155,cell adhesion; GO:0008013,beta-catenin binding; GO:0008285,negative regulation of cell proliferation; GO:0016020,membrane; GO:0016021,integral component of membrane; GO:0016311,dephosphorylatio…	--	-1.10936	0.00320628	0.0104634	down
ENSMUSG00000087404	1.0975	0.7699	0.7552	0.9349	1.5931	1.9902	3.0116	2.1153	1.1391	0.8745	1.3364	0.6279	11	6	6	9	18	15	24	17	9	7	11	5	11	119110986	119113299	+	lncRNA	Gm11752	predicted gene 11752 [Source:MGI Symbol%3BAcc:MGI:3651700]	--	--	--	1.26362	0.00330746	0.010742	up
ENSMUSG00000059791	0.4165	0.4018	0.1752	0.3253	0.8929	0.7385	0.6112	0.8658	0.7485	0.6519	0.7608	0.7863	12	9	4	9	29	16	14	20	17	15	18	18	17	36172210	36176294	+	protein_coding	Nrm	nurim (nuclear envelope membrane protein) [Source:MGI Symbol%3BAcc:MGI:2146855]	--	GO:0003674,molecular_function; GO:0005634,nucleus; GO:0005635,nuclear envelope; GO:0005637,nuclear inner membrane; GO:0005652,nuclear lamina; GO:0008150,biological_process; GO:0016020,membrane; GO:0016021,integral component of membrane; GO:0031965,nuclear membrane	--	1.23294	0.00331134	0.0107517	up
ENSMUSG00000064357	377.856	497.793	337.665	454.572	1745.64	669.027	1074.98	484.568	606.527	504.475	556.655	480.27	5057	5180	3582	5843	26337	6733	11439	5200	6399	5392	6118	5107	MT	7927	8607	+	protein_coding	mt-Atp6	mitochondrially encoded ATP synthase 6 [Source:MGI Symbol%3BAcc:MGI:99927]	K02126 ATP6; ATP synthase F0 subunit 6	GO:0005739,mitochondrion; GO:0005753,mitochondrial proton-transporting ATP synthase complex; GO:0015986,ATP synthesis coupled proton transport; GO:0042776,mitochondrial ATP synthesis coupled proton transport; GO:0045259,proton-transporting ATP synthase complex; GO:0046933,proton-transporting ATP synthase activity, rotational mechanism	--	1.25831	0.00355063	0.0114076	up
ENSMUSG00000029882	10.0485	6.2327	9.021	5.392	1.2854	1.548	1.0158	5.5698	46.6484	26.7112	40.44	69.0652	423	204	301	218	61	49	34	188	1548	898	1398	2310	6	41007202	41012443	-	protein_coding	2210010C04Rik	RIKEN cDNA 2210010C04 gene [Source:MGI Symbol%3BAcc:MGI:1914623]	K01312 2210010C04Rik, AV072249; RIKEN cDNA 2210010C04 gene	GO:0004252,serine-type endopeptidase activity; GO:0005615,extracellular space; GO:0006508,proteolysis	--	-1.72282	0.00357386	0.0114731	down
ENSMUSG00000074268	0.6276	1.0872	0.4201	0.24	0.0454	0.3066	0.0644	0.0319	3.2656	1.0424	1.8403	3.4979	49	66	26	18	4	18	4	2	201	65	118	217	3	113154494	113166153	-	protein_coding	Amy2a5	amylase 2a5 [Source:MGI Symbol%3BAcc:MGI:88020]	K01176 Amy2a5, 1810008N23Rik, Amy, Amy-, Amy-2, Amy2, mAmy2-, mAmy2-2; amylase 2a5	GO:0004556,alpha-amylase activity; GO:0005615,extracellular space; GO:0016160,amylase activity	--	-2.41699	0.00360371	0.0115629	down
ENSMUSG00000034427	0.0206	0.0598	0.0456	0.0215	0.0916	0.0481	0.1299	0.1223	0.072	0.0194	0.0754	0.104	4	9	7	4	20	7	20	19	11	3	12	16	11	115749232	115783429	+	protein_coding	Myo15b	myosin XVB [Source:MGI Symbol%3BAcc:MGI:2685534]	K10361 Myo15b, E330039G21Rik, Gm688, Gm886, mKIAA1783; myosin XVB	GO:0003674,molecular_function; GO:0005903,brush border; GO:0008150,biological_process	--	1.44524	0.00365806	0.0117188	up
ENSMUSG00000043924	0.0228	0.3233	0.1441	0.1427	0.304	0.5773	0.5747	0.3135	0.3188	0.1144	0.3061	0.3163	1	11	5	6	15	19	20	11	11	4	11	11	4	135096887	135125538	-	protein_coding	Ncmap	noncompact myelin associated protein [Source:MGI Symbol%3BAcc:MGI:2444888]	--	GO:0005886,plasma membrane; GO:0005887,integral component of plasma membrane; GO:0016020,membrane; GO:0016021,integral component of membrane; GO:0019911,structural constituent of myelin sheath; GO:0031641,regulation of myelination; GO:0031643,positive regulation of myelination; GO:0032290,peripheral nervous system myelin formation; GO:0033270,paranode region of axon; GO:0043220,Schmidt-Lanterman …	--	1.51546	0.00371951	0.0119032	up
ENSMUSG00000064247	0.1335	0.2232	0.1179	0.0834	0.3435	0.2663	0.403	0.2498	0.2541	0.2842	0.1951	0.1344	10	13	7	6	29	15	24	15	15	17	12	8	5	110247835	110253819	+	protein_coding	Plcxd1	phosphatidylinositol-specific phospholipase C%2C X domain containing 1 [Source:MGI Symbol%3BAcc:MGI:2685422]	--	GO:0003674,molecular_function; GO:0005575,cellular_component; GO:0005737,cytoplasm; GO:0006629,lipid metabolic process; GO:0008081,phosphoric diester hydrolase activity	--	1.20242	0.00374076	0.0119587	up
ENSMUSG00000032484	0.2498	0.4284	0.9981	0.9105	0.3694	0.0554	0.2095	0.0519	7.2894	4.5361	6.5917	5.136	6	8	19	21	10	1	4	1	138	87	130	98	9	110248815	110252080	+	protein_coding	Ngp	neutrophilic granule protein [Source:MGI Symbol%3BAcc:MGI:105983]	--	GO:0004869,cysteine-type endopeptidase inhibitor activity; GO:0005576,extracellular region; GO:0005615,extracellular space; GO:0006952,defense response; GO:0010466,negative regulation of peptidase activity; GO:0016525,negative regulation of angiogenesis; GO:0030414,peptidase inhibitor activity; GO:0031410,cytoplasmic vesicle; GO:1901491,negative regulation of lymphangiogenesis	--	-1.82289	0.00392937	0.0124792	down
ENSMUSG00000041078	0.1878	0.2744	0.183	0.1866	0.0833	0.1248	0.0859	0.0852	0.1299	0.1389	0.1767	0.1719	22	25	17	21	11	11	8	8	12	13	17	16	14	34542065	35305336	+	protein_coding	Grid1	glutamate receptor%2C ionotropic%2C delta 1 [Source:MGI Symbol%3BAcc:MGI:95812]	K05206 Grid1, GluD1, GluRde, GluRdelta1; glutamate receptor, ionotropic, delta 1	GO:0004970,ionotropic glutamate receptor activity; GO:0005216,ion channel activity; GO:0005515,protein binding; GO:0005886,plasma membrane; GO:0006811,ion transport; GO:0008066,glutamate receptor activity; GO:0015276,ligand-gated ion channel activity; GO:0016020,membrane; GO:0016021,integral component of membrane; GO:0030054,cell junction; GO:0035176,social behavior; GO:0035249,synaptic transmiss…	--	-1.14009	0.00393629	0.0124923	down
ENSMUSG00000038296	0.5335	0.4829	0.5983	0.3292	0.1578	0.2102	0.2237	0.2957	0.3509	0.2227	0.2406	0.3731	27	19	24	16	9	8	9	12	14	9	10	15	7	111070868	111379184	-	protein_coding	Galnt18	polypeptide N-acetylgalactosaminyltransferase 18 [Source:MGI Symbol%3BAcc:MGI:2446239]	K00710 Galnt18, 2900011G21Rik, BC024988, Gal, Galntl4, galNAc-T18, mpp-GalNAc-T18(O18); polypeptide N-acetylgalactosaminyltransferase 18	GO:0004653,polypeptide N-acetylgalactosaminyltransferase activity; GO:0005794,Golgi apparatus; GO:0006493,protein O-linked glycosylation; GO:0016020,membrane; GO:0016021,integral component of membrane; GO:0016740,transferase activity; GO:0016757,transferase activity, transferring glycosyl groups; GO:0030246,carbohydrate binding; GO:0046872,metal ion binding	--	-1.14996	0.00400608	0.0126711	down
ENSMUSG00000090115	0.0593	0.1144	0.0973	0.0803	0.1262	0.2523	0.2088	0.1405	0.2106	0.2153	0.1877	0.1717	10	15	13	13	24	32	28	19	28	29	26	23	17	47941615	47997663	+	protein_coding	Usp49	ubiquitin specific peptidase 49 [Source:MGI Symbol%3BAcc:MGI:2685391]	K11834 Usp49, C330046L10Rik, Gm545; ubiquitin specific peptidase 49	GO:0000398,mRNA splicing, via spliceosome; GO:0004197,cysteine-type endopeptidase activity; GO:0004843,thiol-dependent ubiquitin-specific protease activity; GO:0005634,nucleus; GO:0005737,cytoplasm; GO:0006325,chromatin organization; GO:0006397,mRNA processing; GO:0006508,proteolysis; GO:0006511,ubiquitin-dependent protein catabolic process; GO:0008233,peptidase activity; GO:0008234,cysteine-type…	--	1.05287	0.00401671	0.0126948	up
ENSMUSG00000047061	0.1005	0.1034	0.2283	0.1256	0.321	0.401	0.2781	0.4513	0.255	0.2517	0.2448	0.4302	5	4	9	6	18	15	11	18	10	10	10	17	13	45232168	45234698	+	TEC	Gm9817	predicted gene 9817 [Source:MGI Symbol%3BAcc:MGI:3809102]	--	--	--	1.38789	0.00403841	0.0127469	up
ENSMUSG00000022385	0.1856	0.0477	0.2107	0.0966	0.3786	0.3702	0.3734	0.2777	0.3766	0.1162	0.2034	0.0934	10	2	9	5	23	15	16	12	16	5	9	4	15	85743946	85760774	+	protein_coding	Gtse1	G two S phase expressed protein 1 [Source:MGI Symbol%3BAcc:MGI:1352755]	K10129 Gtse1, B99, Gtse-, Gtse-1; G two S phase expressed protein 1	GO:0005737,cytoplasm; GO:0005856,cytoskeleton; GO:0005874,microtubule; GO:0005881,cytoplasmic microtubule; GO:0008017,microtubule binding; GO:0015630,microtubule cytoskeleton	--	1.3662	0.0041701	0.0131085	up
ENSMUSG00000029522	1.7841	0.7343	1.6207	0.7431	0.1899	0.2847	0.6283	0.623	8.4194	2.9489	6.0832	9.4312	25	8	18	10	3	3	7	7	93	33	70	105	5	115604321	115612781	+	protein_coding	Pla2g1b	phospholipase A2%2C group IB%2C pancreas [Source:MGI Symbol%3BAcc:MGI:101842]	K01047 Pla2g1b, P, Pla2a, sP, sPLA2IB; phospholipase A2, group IB, pancreas	GO:0002227,innate immune response in mucosa; GO:0004623,phospholipase A2 activity; GO:0005102,signaling receptor binding; GO:0005509,calcium ion binding; GO:0005576,extracellular region; GO:0005615,extracellular space; GO:0006629,lipid metabolic process; GO:0006633,fatty acid biosynthetic process; GO:0006644,phospholipid metabolic process; GO:0008284,positive regulation of cell proliferation; GO:…	--	-1.54687	0.00418388	0.0131484	down
ENSMUSG00000054446	11.1944	11.0693	12.8759	5.9035	2.1924	2.436	2.889	8.0503	75.4663	47.6219	69.0785	109.457	385	296	351	195	85	63	79	222	2046	1308	1951	2991	6	30639217	30645362	+	protein_coding	Cpa1	carboxypeptidase A1%2C pancreatic [Source:MGI Symbol%3BAcc:MGI:88478]	K08779 Cpa1, 0910001L12Rik, Cpa; carboxypeptidase A1, pancreatic	GO:0004180,carboxypeptidase activity; GO:0004181,metallocarboxypeptidase activity; GO:0005576,extracellular region; GO:0005615,extracellular space; GO:0006508,proteolysis; GO:0008233,peptidase activity; GO:0008237,metallopeptidase activity; GO:0008238,exopeptidase activity; GO:0008270,zinc ion binding; GO:0016787,hydrolase activity; GO:0046872,metal ion binding	--	-1.41571	0.00420853	0.0132123	down
ENSMUSG00000020059	0.322	0.5177	0.4571	0.5449	1.357	1.0707	0.8607	0.7029	0.5617	0.3528	0.5882	0.8107	8	10	9	13	38	20	17	14	11	7	12	16	10	88295431	88309098	+	protein_coding	Sycp3	synaptonemal complex protein 3 [Source:MGI Symbol%3BAcc:MGI:109542]	K19528 Sycp3, Co, Cor1, Sc, Scp3; synaptonemal complex protein 3	GO:0000278,mitotic cell cycle; GO:0000711,meiotic DNA repair synthesis; GO:0000775,chromosome, centromeric region; GO:0000779,condensed chromosome, centromeric region; GO:0000793,condensed chromosome; GO:0000794,condensed nuclear chromosome; GO:0000795,synaptonemal complex; GO:0000800,lateral element; GO:0000802,transverse filament; GO:0001673,male germ cell nucleus; GO:0003677,DNA binding; GO:00…	--	1.14062	0.00427211	0.0133741	up
ENSMUSG00000005124	0.0914	0.2234	0.1846	0.1809	0.073	0.0973	0.0575	0.0228	0.0812	0.1259	0.1113	0.0921	10	19	16	19	9	8	5	2	7	11	10	8	15	66763169	66795050	+	protein_coding	Ccn4	cellular communication network factor 4 [Source:MGI Symbol%3BAcc:MGI:1197008]	K22471 Ccn4, AW146261, CCN, Elm, Elm1, Wi, Wisp1; cellular communication network factor 4	GO:0001649,osteoblast differentiation; GO:0001817,regulation of cytokine production; GO:0005178,integrin binding; GO:0005520,insulin-like growth factor binding; GO:0005576,extracellular region; GO:0005615,extracellular space; GO:0005737,cytoplasm; GO:0005829,cytosol; GO:0007155,cell adhesion; GO:0007165,signal transduction; GO:0008201,heparin binding; GO:0014911,positive regulation of smooth musc…	--	-1.42211	0.00433822	0.0135243	down
ENSMUSG00000011463	7.2669	4.4838	7.1351	2.8232	1.3195	1.669	1.0913	3.9421	42.436	22.6027	35.4903	56.2028	469	225	365	175	96	81	56	204	2159	1165	1881	2882	3	20302428	20329897	-	protein_coding	Cpb1	carboxypeptidase B1 (tissue) [Source:MGI Symbol%3BAcc:MGI:1923953]	K01291 Cpb1, 0910001A18Rik, 1810063F02Rik, 2210008M23Rik, AI504870; carboxypeptidase B1 (tissue)	GO:0004180,carboxypeptidase activity; GO:0004181,metallocarboxypeptidase activity; GO:0005615,extracellular space; GO:0006508,proteolysis	--	-1.45062	0.00440037	0.0136846	down
ENSMUSG00000098024	1.331	1.8435	0.9042	1.2792	1.9072	3.4038	2.8329	3.1921	3.117	1.6666	2.1194	1.0309	13	14	7	12	21	25	22	25	24	13	17	8	2	126517836	126525725	+	lncRNA	Gm27003	predicted gene%2C 27003 [Source:MGI Symbol%3BAcc:MGI:5504118]	--	--	--	1.06584	0.00446024	0.0138461	up
ENSMUSG00000030954	1.6044	0.4913	1.3495	0.7425	0.497	0.2032	0.3844	0.8893	7.8505	4.3688	6.5435	10.1929	63	15	42	28	22	6	12	28	243	137	211	318	7	119041760	119058508	-	protein_coding	Gp2	glycoprotein 2 (zymogen granule membrane) [Source:MGI Symbol%3BAcc:MGI:1914383]	K19899 Gp2, 2310037I18Rik, AV060639; glycoprotein 2 (zymogen granule membrane)	GO:0002412,antigen transcytosis by M cells in mucosal-associated lymphoid tissue; GO:0003823,antigen binding; GO:0005201,extracellular matrix structural constituent; GO:0005576,extracellular region; GO:0005615,extracellular space; GO:0005886,plasma membrane; GO:0009986,cell surface; GO:0016020,membrane; GO:0016324,apical plasma membrane; GO:0031225,anchored component of membrane; GO:1990266,neutr…	--	-1.09239	0.00453488	0.0140493	down
ENSMUSG00000085990	1.5453	1.4906	1.8799	2.241	0.8322	1.5412	0.7635	0.413	1.3302	1.3821	1.2097	1.4587	28	21	27	39	17	21	11	6	19	20	18	21	4	46535901	46539802	+	lncRNA	Gm16731	predicted gene%2C 16731 [Source:MGI Symbol%3BAcc:MGI:4439655]	--	--	--	-1.02367	0.00455201	0.0140988	down
ENSMUSG00000019899	0.0705	0.0473	0.0696	0.0447	0.0109	0.0408	0.0193	0.0229	0.0466	0.0652	0.0299	0.0193	23	12	18	14	4	10	5	6	12	17	8	5	10	26856032	27495754	-	protein_coding	Lama2	laminin%2C alpha 2 [Source:MGI Symbol%3BAcc:MGI:99912]	K05637 Lama2, 5830440B04, dy, mKIAA4087, me, mer, merosin; laminin, alpha 2	GO:0005102,signaling receptor binding; GO:0005201,extracellular matrix structural constituent; GO:0005576,extracellular region; GO:0005604,basement membrane; GO:0007155,cell adhesion; GO:0007411,axon guidance; GO:0009887,animal organ morphogenesis; GO:0009888,tissue development; GO:0030155,regulation of cell adhesion; GO:0030334,regulation of cell migration; GO:0031594,neuromuscular junction; GO:…	--	-1.35811	0.00468338	0.014458	down
ENSMUSG00000118038	0.4117	1.5884	0.6233	0.8573	2.6294	2.4089	1.9675	1.0269	1.2534	0.8248	1.2031	1.1399	5	15	6	10	36	22	19	10	12	8	12	11	19	29044747	29046903	+	lncRNA	Gm9895	predicted gene 9895 [Source:MGI Symbol%3BAcc:MGI:3642802]	--	GO:0003674,molecular_function; GO:0005575,cellular_component; GO:0008150,biological_process	--	1.24531	0.0048048	0.0147821	up
ENSMUSG00000000531	0.6758	0.9013	0.7578	0.5733	0.3774	0.233	0.3148	0.4994	0.2858	0.3134	0.3353	0.882	27	28	24	22	17	7	10	16	9	10	11	28	15	101122069	101130637	+	protein_coding	Tamalin	trafficking regulator and scaffold protein tamalin [Source:MGI Symbol%3BAcc:MGI:1860303]	K24053 Tamalin, Grasp, ta; trafficking regulator and scaffold protein tamalin	GO:0005515,protein binding; GO:0005641,nuclear envelope lumen; GO:0005737,cytoplasm; GO:0005886,plasma membrane; GO:0006886,intracellular protein transport; GO:0007165,signal transduction; GO:0008104,protein localization; GO:0014069,postsynaptic density; GO:0016020,membrane; GO:0030054,cell junction; GO:0030165,PDZ domain binding; GO:0031267,small GTPase binding; GO:0042802,identical protein bind…	--	-1.0155	0.00480649	0.0147821	down
ENSMUSG00000035165	0.5148	0.3311	0.3969	0.2978	0.5836	0.8749	0.6475	1.1415	0.6531	0.4298	0.3135	0.468	18	9	11	10	23	23	18	32	18	12	9	13	7	99825709	99834076	+	protein_coding	Kcne3	potassium voltage-gated channel%2C Isk-related subfamily%2C gene 3 [Source:MGI Symbol%3BAcc:MGI:1891124]	K04897 Kcne3, 2210017H05Rik, Mi, MiRP2; potassium voltage-gated channel, Isk-related subfamily, gene 3	GO:0005244,voltage-gated ion channel activity; GO:0005249,voltage-gated potassium channel activity; GO:0005251,delayed rectifier potassium channel activity; GO:0005267,potassium channel activity; GO:0005737,cytoplasm; GO:0005886,plasma membrane; GO:0006811,ion transport; GO:0006813,potassium ion transport; GO:0008076,voltage-gated potassium channel complex; GO:0015459,potassium channel regulator …	--	1.05174	0.00491281	0.0150599	up
ENSMUSG00000036938	12.2415	7.6907	9.5369	6.6959	2.2519	2.4006	2.0575	7.5279	94.6042	47.8917	71.785	127.02	217	106	134	114	45	32	29	107	1322	678	1045	1789	6	41288167	41293775	-	protein_coding	Try5	trypsin 5 [Source:MGI Symbol%3BAcc:MGI:102756]	K01312 Try5, 1810049H19Rik, Tc, Tesp4; trypsin 5	GO:0004252,serine-type endopeptidase activity; GO:0005509,calcium ion binding; GO:0005615,extracellular space; GO:0006508,proteolysis; GO:0008236,serine-type peptidase activity	--	-1.36119	0.00495539	0.0151714	down
ENSMUSG00000091370	1.8251	1.6901	2.1184	1.8243	0.9066	0.9708	0.9182	0.8194	1.1113	1.2798	0.5334	0.8269	25	18	23	24	14	10	10	9	12	14	6	9	10	41444012	41452472	+	lncRNA	5730435O14Rik	RIKEN cDNA 5730435O14 gene [Source:MGI Symbol%3BAcc:MGI:1917788]	--	--	--	-1.04517	0.00503164	0.015351	down
ENSMUSG00000104520	1.0836	1.1513	1.0699	1.2264	0.3761	0.8772	0.4148	0.4701	0.7172	0.9439	1.0901	0.5337	23	19	18	25	9	14	7	8	12	16	19	9	1	180029868	180039966	-	lncRNA	Gm37336	predicted gene%2C 37336 [Source:MGI Symbol%3BAcc:MGI:5610564]	--	--	--	-1.11378	0.00526718	0.01597	down
ENSMUSG00000054106	24.8384	14.7064	23.9633	13.3608	2.6485	3.0413	4.3943	14.4191	158.107	77.6344	125.78	197.804	391	180	299	202	47	36	55	182	1962	976	1626	2474	6	41279203	41282466	+	protein_coding	Try4	trypsin 4 [Source:MGI Symbol%3BAcc:MGI:102757]	K01312 Try4, 0910001B19Rik, Td; trypsin 4	GO:0004252,serine-type endopeptidase activity; GO:0005509,calcium ion binding; GO:0005615,extracellular space; GO:0006508,proteolysis; GO:0008236,serine-type peptidase activity; GO:0062023,collagen-containing extracellular matrix	--	-1.67023	0.00535666	0.0162092	down
ENSMUSG00000037664	0.7487	0.1605	0.5982	0.7275	0.4206	0.0996	0.1569	0.1245	0.4432	0.4375	0.3647	0.3141	30	5	19	28	19	3	5	4	14	14	12	10	7	143012076	143014787	-	protein_coding	Cdkn1c	cyclin-dependent kinase inhibitor 1C (P57) [Source:MGI Symbol%3BAcc:MGI:104564]	K09993 Cdkn1c, AL024410, CDK, CDKI, Ki, Kip2, p57(kip2), p57K, p57Kip2; cyclin-dependent kinase inhibitor 1C (P57)	GO:0000122,negative regulation of transcription by RNA polymerase II; GO:0001501,skeletal system development; GO:0001822,kidney development; GO:0001890,placenta development; GO:0004860,protein kinase inhibitor activity; GO:0004861,cyclin-dependent protein serine/threonine kinase inhibitor activity; GO:0005515,protein binding; GO:0005634,nucleus; GO:0007049,cell cycle; GO:0007050,cell cycle arrest…	--	-1.42138	0.00541873	0.0163727	down
ENSMUSG00000100954	0.1432	0.1611	0.3387	0.41	0.5874	0.714	0.4277	0.4464	0.4995	0.3586	0.4577	0.6533	8	7	15	22	37	30	19	20	22	16	21	29	1	151215355	151220982	-	lncRNA	Gm10138	predicted gene 10138 [Source:MGI Symbol%3BAcc:MGI:3708522]	--	--	--	1.04725	0.005445	0.0164358	up
ENSMUSG00000024225	12.3254	13.2815	15.9702	8.5843	3.7676	4.7622	3.0375	10.5939	127.301	71.3267	97.6582	151.878	148	124	152	99	51	43	29	102	1205	684	963	1449	17	28777123	28779740	-	protein_coding	Clps	colipase%2C pancreatic [Source:MGI Symbol%3BAcc:MGI:88421]	K14460 Clps, 2200003J09Rik; colipase, pancreatic	GO:0005576,extracellular region; GO:0006629,lipid metabolic process; GO:0007586,digestion; GO:0008047,enzyme activator activity; GO:0009617,response to bacterium; GO:0016042,lipid catabolic process; GO:0032094,response to food; GO:0043085,positive regulation of catalytic activity	--	-1.1926	0.00546958	0.0164937	down
ENSMUSG00000028943	0.0677	0.0396	0.0388	0.032	0.1091	0.0573	0.1238	0.1688	0.1249	0.1155	0.0974	0.1471	11	5	5	5	20	7	16	22	16	15	13	19	4	152204788	152236828	-	protein_coding	Espn	espin [Source:MGI Symbol%3BAcc:MGI:1861630]	K24047 Espn, je; espin	GO:0003779,actin binding; GO:0005515,protein binding; GO:0005737,cytoplasm; GO:0005856,cytoskeleton; GO:0005902,microvillus; GO:0005903,brush border; GO:0007605,sensory perception of sound; GO:0007626,locomotory behavior; GO:0015629,actin cytoskeleton; GO:0017124,SH3 domain binding; GO:0030034,microvillar actin bundle assembly; GO:0030046,parallel actin filament bundle assembly; GO:0030054,cell j…	--	1.34909	0.00548055	0.0165227	up
ENSMUSG00000097819	0.1844	0.0182	0.0537	0.0886	0.1762	0.4528	0.1249	0.3008	0.2339	0.2487	0.1727	0.2321	13	1	3	6	14	24	7	17	13	14	10	13	1	59527639	59531764	-	lncRNA	Gm26813	predicted gene%2C 26813 [Source:MGI Symbol%3BAcc:MGI:5477307]	--	--	--	1.54756	0.00548575	0.0165343	up
ENSMUSG00000094345	0.9949	0.5484	0.3586	0.8879	1.1347	3.0243	1.6089	2.8362	0.7212	3.2035	1.2115	1.61	7	3	2	6	9	16	9	16	4	18	7	9	6	67873156	67873626	+	IG_V_gene	Igkv14-126	immunoglobulin kappa variable 14-126 [Source:MGI Symbol%3BAcc:MGI:3643131]	--	GO:0002377,immunoglobulin production; GO:0005615,extracellular space; GO:0006955,immune response	--	1.56731	0.0054899	0.0165416	up
ENSMUSG00000032849	0.1832	0.1639	0.2713	0.2488	0.0989	0.1165	0.1402	0.0695	0.1414	0.2393	0.1552	0.1403	23	16	27	30	14	11	14	7	14	24	16	14	14	118720104	118943631	-	protein_coding	Abcc4	ATP-binding cassette%2C sub-family C (CFTR/MRP)%2C member 4 [Source:MGI Symbol%3BAcc:MGI:2443111]	K05673 Abcc4, ABCC4-N1, D630049P08Rik, MOAT, MOATB, MR, MRP4; ATP-binding cassette, sub-family C (CFTR/MRP), member 4	GO:0005886,plasma membrane; GO:0005929,cilium; GO:0006855,drug transmembrane transport; GO:0015132,prostaglandin transmembrane transporter activity; GO:0015216,purine nucleotide transmembrane transporter activity; GO:0015431,glutathione S-conjugate-exporting ATPase activity; GO:0015562,efflux transmembrane transporter activity; GO:0016020,membrane; GO:0016323,basolateral plasma membrane; GO:00163…	--	-1.03482	0.00568457	0.017037	down
ENSMUSG00000021699	0.0381	0.0491	0.0642	0.0309	0.1128	0.0789	0.0746	0.1269	0.1237	0.069	0.0774	0.0907	9	9	12	7	30	14	14	24	23	13	15	17	13	108586482	110089995	+	protein_coding	Pde4d	phosphodiesterase 4D%2C cAMP specific [Source:MGI Symbol%3BAcc:MGI:99555]	K13293 Pde4d, 9630011N22Rik, Dpde, Dpde3, dunc; phosphodiesterase 4D, cAMP specific	GO:0002027,regulation of heart rate; GO:0004114,3',5'-cyclic-nucleotide phosphodiesterase activity; GO:0004115,3',5'-cyclic-AMP phosphodiesterase activity; GO:0005515,protein binding; GO:0005634,nucleus; GO:0005737,cytoplasm; GO:0005813,centrosome; GO:0005829,cytosol; GO:0005856,cytoskeleton; GO:0005886,plasma membrane; GO:0005891,voltage-gated calcium channel complex; GO:0006198,cAMP catabolic p…	--	1.13525	0.00571552	0.017113	up
ENSMUSG00000041695	0.2337	0.4207	0.1297	0.253	0.1161	0.0746	0.1293	0.1632	0.2134	0.316	0.2163	0.1882	25	35	11	26	14	6	11	14	18	27	19	16	11	110956990	110967647	+	protein_coding	Kcnj2	potassium inwardly-rectifying channel%2C subfamily J%2C member 2 [Source:MGI Symbol%3BAcc:MGI:104744]	K04996 Kcnj2, IR, IRK1, Kcnf, Kcnf1, Kir2, Kir2.1; potassium inwardly-rectifying channel, subfamily J, member 2	GO:0005242,inward rectifier potassium channel activity; GO:0005244,voltage-gated ion channel activity; GO:0005515,protein binding; GO:0005546,phosphatidylinositol-4,5-bisphosphate binding; GO:0005790,smooth endoplasmic reticulum; GO:0005791,rough endoplasmic reticulum; GO:0005794,Golgi apparatus; GO:0005886,plasma membrane; GO:0006811,ion transport; GO:0006813,potassium ion transport; GO:0008076,…	--	-1.09803	0.00608843	0.0181355	down
ENSMUSG00000039873	0.8029	0.7099	0.3165	1.045	1.0238	1.3347	2.0827	1.5646	0.7639	0.6283	1.5277	1.0105	16	11	5	20	23	20	33	25	12	10	25	16	2	164672652	164675376	-	protein_coding	Neurl2	neuralized E3 ubiquitin protein ligase 2 [Source:MGI Symbol%3BAcc:MGI:3043305]	K16782 Neurl2, Neur2, Oz, Ozz, Ozz-E, Ozz-E3; neuralized E3 ubiquitin protein ligase 2	GO:0005515,protein binding; GO:0005737,cytoplasm; GO:0005927,muscle tendon junction; GO:0030239,myofibril assembly; GO:0030891,VCB complex; GO:0035556,intracellular signal transduction; GO:0045214,sarcomere organization; GO:0061630,ubiquitin protein ligase activity	--	1.02795	0.0061514	0.0182971	up
ENSMUSG00000043719	0.0999	0.05	0.056	0.0289	0.1527	0.1403	0.1327	0.0969	0.1549	0.139	0.1825	0.1328	18	7	8	5	31	19	19	14	22	20	27	19	9	105565008	105705359	-	protein_coding	Col6a6	collagen%2C type VI%2C alpha 6 [Source:MGI Symbol%3BAcc:MGI:2444259]	K06238 Col6a6, E330019B14, E330026B02Rik; collagen, type VI, alpha 6	GO:0005576,extracellular region; GO:0005581,collagen trimer; GO:0007155,cell adhesion; GO:0030020,extracellular matrix structural constituent conferring tensile strength; GO:0031012,extracellular matrix; GO:0062023,collagen-containing extracellular matrix	--	1.14843	0.00624751	0.0185379	up
ENSMUSG00000005540	0.1975	0.254	0.2284	0.1371	0.4525	0.3064	0.3933	0.5131	0.334	0.3503	0.3607	0.2278	12	12	11	8	31	14	19	25	16	17	18	11	8	3731737	3744175	-	protein_coding	Fcer2a	Fc receptor%2C IgE%2C low affinity II%2C alpha polypeptide [Source:MGI Symbol%3BAcc:MGI:95497]	K06468 Fcer2a, CD23, Fce2, Fcer2, Ly-4, Ly-42; Fc receptor, IgE, low affinity II, alpha polypeptide	GO:0002925,positive regulation of humoral immune response mediated by circulating immunoglobulin; GO:0005886,plasma membrane; GO:0009897,external side of plasma membrane; GO:0016020,membrane; GO:0016021,integral component of membrane; GO:0019863,IgE binding; GO:0030246,carbohydrate binding; GO:0046872,metal ion binding; GO:0051000,positive regulation of nitric-oxide synthase activity; GO:0051712,…	--	1.04654	0.00627194	0.0185968	up
ENSMUSG00000110439	574.202	70.2321	180.435	304.282	437.009	378.657	2766.72	1797.73	176.102	598.663	127.162	115.663	9716	924	2420	4945	8336	4818	37223	24391	2349	8090	1767	1555	4	60773588	60777462	-	protein_coding	Mup22	major urinary protein 22 [Source:MGI Symbol%3BAcc:MGI:5434675]	--	--	--	2.24237	0.00665382	0.0196102	up
ENSMUSG00000035896	11.336	6.927	10.0953	3.7919	2.0021	1.9782	1.2257	5.8854	68.0621	35.6466	55.2159	82.5707	221	105	156	71	44	29	19	92	1046	555	884	1279	14	51382455	51384242	-	protein_coding	Rnase1	ribonuclease%2C RNase A family%2C 1 (pancreatic) [Source:MGI Symbol%3BAcc:MGI:97919]	K01168 Rnase1, AI574248, Ri, Rib, Rib-1, Rib1; ribonuclease, RNase A family, 1 (pancreatic)	GO:0003676,nucleic acid binding; GO:0004518,nuclease activity; GO:0004519,endonuclease activity; GO:0004540,ribonuclease activity; GO:0005576,extracellular region; GO:0009617,response to bacterium; GO:0016787,hydrolase activity; GO:0016829,lyase activity; GO:0090501,RNA phosphodiester bond hydrolysis	--	-1.55073	0.00698579	0.0204457	down
ENSMUSG00000090622	0.1885	0.022	0.0216	0.1428	0.1976	0.2051	0.388	0.342	0.2174	0.3434	0.167	0.1941	11	1	1	8	13	9	18	16	10	16	8	9	10	69045592	69048928	-	protein_coding	A930033H14Rik	RIKEN cDNA A930033H14 gene [Source:MGI Symbol%3BAcc:MGI:2444562]	--	GO:0003674,molecular_function; GO:0005575,cellular_component; GO:0008150,biological_process	--	1.51703	0.00701665	0.0205262	up
ENSMUSG00000063903	2.3151	1.3368	2.1458	0.7379	0.7125	0.5026	0.9507	1.1195	14.8635	9.1697	12.4269	18.3148	49	22	36	15	17	8	16	19	248	155	216	308	7	43874784	43879042	+	protein_coding	Klk1	kallikrein 1 [Source:MGI Symbol%3BAcc:MGI:102850]	K01325 Klk1, 0610007D04Rik, KAL-B, Kal, Klk, Klk1b6, Klk6, mGk-6; kallikrein 1	GO:0003073,regulation of systemic arterial blood pressure; GO:0004175,endopeptidase activity; GO:0004252,serine-type endopeptidase activity; GO:0005615,extracellular space; GO:0006508,proteolysis; GO:0008233,peptidase activity; GO:0008236,serine-type peptidase activity; GO:0016787,hydrolase activity; GO:0016811,hydrolase activity, acting on carbon-nitrogen (but not peptide) bonds, in linear amide…	--	-1.00027	0.00723284	0.021073	down
ENSMUSG00000023571	0.6333	0.4791	0.376	0.2715	0.8591	0.644	1.2649	0.9291	0.6143	1.7258	0.9526	0.7032	17	10	8	7	26	13	27	20	13	37	21	15	4	156046775	156051086	+	protein_coding	C1qtnf12	C1q and tumor necrosis factor related 12 [Source:MGI Symbol%3BAcc:MGI:1914639]	K21410 C1qtnf12, 1110035L05Rik, C1qdc2, CTRP12, Fam13, Fam132a, alipolin; C1q and tumor necrosis factor related 12	GO:0005179,hormone activity; GO:0005576,extracellular region; GO:0005615,extracellular space; GO:0010906,regulation of glucose metabolic process; GO:0035774,positive regulation of insulin secretion involved in cellular response to glucose stimulus; GO:0045721,negative regulation of gluconeogenesis; GO:0046324,regulation of glucose import; GO:0046326,positive regulation of glucose import; GO:00466…	--	1.06264	0.00768402	0.0221971	up
ENSMUSG00000031957	52.3327	41.1444	62.7336	32.5846	11.9269	12.4083	15.3067	40.8368	467.939	248.979	380.31	565.294	903	552	858	540	232	161	210	565	6365	3431	5389	7750	8	112413151	112417642	-	protein_coding	Ctrb1	chymotrypsinogen B1 [Source:MGI Symbol%3BAcc:MGI:88559]	K01310 Ctrb1, 2200008D09Rik, AI504462, Ctrb, Prt, Prt-2; chymotrypsinogen B1	GO:0004252,serine-type endopeptidase activity; GO:0005576,extracellular region; GO:0005737,cytoplasm; GO:0005764,lysosome; GO:0006508,proteolysis; GO:0007586,digestion; GO:0008233,peptidase activity; GO:0008236,serine-type peptidase activity; GO:0016787,hydrolase activity; GO:0030163,protein catabolic process; GO:0034097,response to cytokine; GO:0043065,positive regulation of apoptotic process	--	-1.24649	0.00770522	0.0222426	down
ENSMUSG00000028369	0.0695	0.0365	0.0398	0.0789	0.0252	0.0252	0.0238	0.0197	0.032	0.0909	0.0308	0.0397	22	9	10	24	9	6	6	5	8	23	8	10	4	58042442	58206859	-	protein_coding	Svep1	sushi%2C von Willebrand factor type A%2C EGF and pentraxin domain containing 1 [Source:MGI Symbol%3BAcc:MGI:1928849]	K24469 Svep1, 1110021D17Rik, 4833413O10Rik, AA387071, D430029O09Rik, Pol, Polydom; sushi, von Willebrand factor type A, EGF and pentraxin domain containing 1	GO:0001945,lymph vessel development; GO:0003017,lymph circulation; GO:0003682,chromatin binding; GO:0005509,calcium ion binding; GO:0005515,protein binding; GO:0005576,extracellular region; GO:0005615,extracellular space; GO:0005634,nucleus; GO:0005737,cytoplasm; GO:0007155,cell adhesion; GO:0008544,epidermis development; GO:0010467,gene expression; GO:0016020,membrane; GO:0016477,cell migration;…	--	-1.27112	0.00806097	0.0231601	down
ENSMUSG00000096852	0.3147	0.2193	0.182	0.2867	0.1047	0.0698	0.0825	0.1799	0.183	0.1149	0.0958	0.132	24	13	11	21	9	4	5	11	11	7	6	8	15	82439273	82444604	+	protein_coding	Cyp2d12	cytochrome P450%2C family 2%2C subfamily d%2C polypeptide 12 [Source:MGI Symbol%3BAcc:MGI:88604]	K07414 Cyp2d12, 9030605E09Rik; cytochrome P450, family 2, subfamily d, polypeptide 12	GO:0005737,cytoplasm; GO:0006082,organic acid metabolic process; GO:0006805,xenobiotic metabolic process; GO:0008395,steroid hydroxylase activity; GO:0016712,oxidoreductase activity, acting on paired donors, with incorporation or reduction of molecular oxygen, reduced flavin or flavoprotein as one donor, and incorporation of one atom of oxygen; GO:0019369,arachidonic acid metabolic process; GO:00…	--	-1.21093	0.00819975	0.0234926	down
ENSMUSG00000087231	0.0132	0.2215	0.1003	0.069	0.3525	0.0705	0.2499	0.413	0.1344	0.1659	0.1613	0.2334	1	13	6	5	30	4	15	25	8	10	10	14	6	67013583	67057638	+	lncRNA	E230016M11Rik	RIKEN cDNA E230016M11 gene [Source:MGI Symbol%3BAcc:MGI:2443524]	--	GO:0003674,molecular_function; GO:0005575,cellular_component; GO:0008150,biological_process	--	1.47733	0.00831758	0.0237738	up
ENSMUSG00000104445	0.4203	0.3041	0.8948	0.5744	0.2796	0.3144	0.2313	0.0983	0.1999	0.1974	0.064	0.0661	16	9	27	21	12	9	7	3	6	6	2	2	3	88150181	88162016	-	protein_coding	Rhbg	Rhesus blood group-associated B glycoprotein [Source:MGI Symbol%3BAcc:MGI:1927379]	K06580 Rhbg; Rhesus blood group-associated B glycoprotein	GO:0005886,plasma membrane; GO:0005887,integral component of plasma membrane; GO:0008519,ammonium transmembrane transporter activity; GO:0014731,spectrin-associated cytoskeleton; GO:0015696,ammonium transport; GO:0016020,membrane; GO:0016021,integral component of membrane; GO:0016323,basolateral plasma membrane; GO:0030506,ankyrin binding; GO:0031410,cytoplasmic vesicle; GO:0046658,anchored compo…	--	-1.23362	0.00833586	0.0238101	down
ENSMUSG00000104785	0.108	0.0926	0.2272	0.6374	0.7347	0.5747	0.8605	0.5838	0.4568	0.2705	0.307	0.2719	3	2	5	17	23	12	19	13	10	6	7	6	3	149268519	149366033	-	lncRNA	Gm31121	predicted gene%2C 31121 [Source:MGI Symbol%3BAcc:MGI:5590280]	--	--	--	1.34806	0.00856117	0.0243626	up
ENSMUSG00000044317	0.3884	0.4087	0.3118	0.386	0.1566	0.0939	0.1554	0.2863	0.4479	0.3758	0.3225	0.4222	22	18	14	21	10	4	7	13	20	17	15	19	7	18946463	18958099	+	protein_coding	Gpr4	G protein-coupled receptor 4 [Source:MGI Symbol%3BAcc:MGI:2441992]	K04312 Gpr4; G protein-coupled receptor 4	GO:0004930,G protein-coupled receptor activity; GO:0005886,plasma membrane; GO:0005887,integral component of plasma membrane; GO:0007165,signal transduction; GO:0007186,G protein-coupled receptor signaling pathway; GO:0007189,adenylate cyclase-activating G protein-coupled receptor signaling pathway; GO:0007200,phospholipase C-activating G protein-coupled receptor signaling pathway; GO:0010447,res…	--	-1.11708	0.00869684	0.0246969	down
ENSMUSG00000046318	0.0987	0.139	0.0948	0.1467	0.0833	0.0687	0.0473	0.0293	0.0954	0.1118	0.04	0.065	21	23	16	30	20	11	8	5	16	19	7	11	18	66178373	66435812	-	protein_coding	Ccbe1	collagen and calcium binding EGF domains 1 [Source:MGI Symbol%3BAcc:MGI:2445053]	K19638 Ccbe1, 4933426F18Rik, 9430093N24Rik, mKIAA1983; collagen and calcium binding EGF domains 1	GO:0001525,angiogenesis; GO:0001945,lymph vessel development; GO:0001946,lymphangiogenesis; GO:0002020,protease binding; GO:0003016,respiratory system process; GO:0005509,calcium ion binding; GO:0005518,collagen binding; GO:0005576,extracellular region; GO:0005581,collagen trimer; GO:0005615,extracellular space; GO:0007275,multicellular organism development; GO:0007585,respiratory gaseous exchang…	--	-1.03645	0.00881451	0.0249847	down
ENSMUSG00000071553	1.7743	0.7946	1.2192	0.7093	0.1967	0.1685	0.0598	0.7705	7.1341	4.3243	6.3466	12.641	112	39	61	43	14	8	3	39	355	218	329	634	6	30541581	30564475	+	protein_coding	Cpa2	carboxypeptidase A2%2C pancreatic [Source:MGI Symbol%3BAcc:MGI:3617840]	K01298 Cpa2; carboxypeptidase A2, pancreatic	GO:0004180,carboxypeptidase activity; GO:0004181,metallocarboxypeptidase activity; GO:0005576,extracellular region; GO:0005615,extracellular space; GO:0006508,proteolysis; GO:0008233,peptidase activity; GO:0008237,metallopeptidase activity; GO:0008270,zinc ion binding; GO:0016787,hydrolase activity; GO:0046872,metal ion binding	--	-1.93113	0.0088721	0.0251246	down
ENSMUSG00000074862	0.2309	0.1386	0.1748	0.1122	0.3277	0.2661	0.3678	0.4223	0.4295	0.2505	0.4123	0.2325	15	7	9	7	24	13	19	22	22	13	22	12	10	81442104	81456537	+	protein_coding	BC025920	cDNA sequence BC025920 [Source:MGI Symbol%3BAcc:MGI:2670983]	--	--	zf-C2H2	1.0652	0.00909432	0.0256411	up
ENSMUSG00000044854	0.64	0.5145	0.3533	0.4582	1.3839	0.798	0.9056	0.8481	0.6089	1.3023	0.4871	1.1076	16	10	7	11	39	15	18	17	12	26	10	22	1	183765227	183766498	-	protein_coding	1700056E22Rik	RIKEN cDNA 1700056E22 gene [Source:MGI Symbol%3BAcc:MGI:1920613]	--	GO:0003674,molecular_function; GO:0005575,cellular_component; GO:0008150,biological_process	--	1.01181	0.0096197	0.0268537	up
ENSMUSG00000023433	8.0681	5.8565	8.4052	5.3139	1.8977	1.8695	1.8834	6.3269	66.3705	37.5781	55.8586	86.6206	264	149	218	167	70	46	49	166	1712	982	1501	2252	4	137148310	137157851	-	protein_coding	Cela3b	chymotrypsin-like elastase family%2C member 3B [Source:MGI Symbol%3BAcc:MGI:1915118]	K01345 Cela3b, 0910001F22Rik, 2310074F01Rik, AI504000, El, Ela, Ela3, Ela3b; chymotrypsin-like elastase family, member 3B	GO:0004252,serine-type endopeptidase activity; GO:0005615,extracellular space; GO:0006508,proteolysis; GO:0008233,peptidase activity; GO:0008236,serine-type peptidase activity; GO:0016787,hydrolase activity; GO:0062023,collagen-containing extracellular matrix	--	-1.22314	0.00991284	0.0275362	down
ENSMUSG00000073771	0.1966	0.1854	0.0661	0.232	0.3604	0.3137	0.2472	0.4576	0.2826	0.6563	0.383	0.3464	15	11	4	17	31	18	15	28	17	40	24	21	4	116976416	116982922	-	protein_coding	Btbd19	BTB (POZ) domain containing 19 [Source:MGI Symbol%3BAcc:MGI:1925861]	--	GO:0003674,molecular_function; GO:0005575,cellular_component; GO:0008150,biological_process	--	1.00213	0.00994316	0.0276016	up
ENSMUSG00000022103	0.3163	0.1849	0.2358	0.3293	0.1403	0.0956	0.0723	0.1614	0.4195	0.3961	0.4727	0.5972	22	10	13	22	11	5	4	9	23	22	27	33	14	71127560	71217278	+	protein_coding	Gfra2	glial cell line derived neurotrophic factor family receptor alpha 2 [Source:MGI Symbol%3BAcc:MGI:1195462]	K19895 Gfra2; glial cell line derived neurotrophic factor family receptor alpha 2	GO:0005886,plasma membrane; GO:0007169,transmembrane receptor protein tyrosine kinase signaling pathway; GO:0007399,nervous system development; GO:0009897,external side of plasma membrane; GO:0016020,membrane; GO:0016167,glial cell-derived neurotrophic factor receptor activity; GO:0031225,anchored component of membrane; GO:0031953,negative regulation of protein autophosphorylation; GO:0033139,reg…	--	-1.17962	0.0103685	0.0286006	down
ENSMUSG00000044367	0.1174	0.1761	0.3209	0.3055	0.4165	0.4943	0.4675	0.488	0.2978	0.294	0.405	0.2708	6	7	13	15	24	19	19	20	12	12	17	11	11	70107615	70111890	-	protein_coding	Slc16a13	solute carrier family 16 (monocarboxylic acid transporters)%2C member 13 [Source:MGI Symbol%3BAcc:MGI:1916559]	K08189 Slc16a13, 1700007D07Rik; solute carrier family 16 (monocarboxylic acid transporters), member 13	GO:0005794,Golgi apparatus; GO:0005829,cytosol; GO:0005886,plasma membrane; GO:0005887,integral component of plasma membrane; GO:0008028,monocarboxylic acid transmembrane transporter activity; GO:0015293,symporter activity; GO:0015718,monocarboxylic acid transport; GO:0016020,membrane; GO:0016021,integral component of membrane; GO:0055085,transmembrane transport	--	1.02213	0.0105133	0.0289412	up
ENSMUSG00000032549	0.2731	0.2211	0.2807	0.179	0.0718	0.1345	0.1399	0.1388	0.1155	0.0633	0.1601	0.28	27	17	22	17	8	10	11	11	9	5	13	22	9	102988986	103062475	+	protein_coding	Rab6b	RAB6B%2C member RAS oncogene family [Source:MGI Symbol%3BAcc:MGI:107283]	K07894 Rab6b, 9630015C03, AI844641, C330006L04Rik, D9Bwg0185e; RAB6B, member RAS oncogene family	GO:0000166,nucleotide binding; GO:0003924,GTPase activity; GO:0005515,protein binding; GO:0005525,GTP binding; GO:0005794,Golgi apparatus; GO:0006886,intracellular protein transport; GO:0006890,retrograde vesicle-mediated transport, Golgi to ER; GO:0006891,intra-Golgi vesicle-mediated transport; GO:0012505,endomembrane system; GO:0015031,protein transport; GO:0016020,membrane; GO:0016192,vesicle-…	--	-1.00778	0.0111049	0.0304464	down
ENSMUSG00000073374	0.0722	0.0464	0.0303	0.2004	0.1707	0.1439	0.2874	0.285	0.0915	0.1205	0.1172	0.1968	6	3	2	16	16	9	19	19	6	8	8	13	17	69724397	69728627	+	lncRNA	C030034I22Rik	RIKEN cDNA C030034I22 gene [Source:MGI Symbol%3BAcc:MGI:1924783]	--	--	--	1.29658	0.0122573	0.0330793	up
ENSMUSG00000034842	0.1682	0.2663	0.3755	0.2964	0.1033	0.1377	0.1302	0.1614	0.0328	0.1782	0.1261	0.1466	13	16	23	22	9	8	8	10	2	11	8	9	5	92479686	92562487	+	protein_coding	Art3	ADP-ribosyltransferase 3 [Source:MGI Symbol%3BAcc:MGI:1202729]	K00775 Art3, 4930569O04Rik, ARTC3; ADP-ribosyltransferase 3	GO:0003950,NAD+ ADP-ribosyltransferase activity; GO:0003956,NAD(P)+-protein-arginine ADP-ribosyltransferase activity; GO:0005886,plasma membrane; GO:0006471,protein ADP-ribosylation; GO:0016020,membrane; GO:0016740,transferase activity; GO:0016757,transferase activity, transferring glycosyl groups; GO:0018120,peptidyl-arginine ADP-ribosylation; GO:0031225,anchored component of membrane	--	-1.06407	0.0122622	0.0330851	down
ENSMUSG00000014030	0.0632	0.0591	0.0435	0.0958	0.1581	0.0841	0.2169	0.086	0.0875	0.1583	0.098	0.1374	11	8	6	16	31	11	30	12	12	22	14	19	4	44524757	44710487	-	protein_coding	Pax5	paired box 5 [Source:MGI Symbol%3BAcc:MGI:97489]	K09383 Pax5, BSAP, EBB-1, KLP, Pax, Pax-5; paired box 5	GO:0000122,negative regulation of transcription by RNA polymerase II; GO:0000978,RNA polymerase II proximal promoter sequence-specific DNA binding; GO:0000981,DNA-binding transcription factor activity, RNA polymerase II-specific; GO:0001228,DNA-binding transcription activator activity, RNA polymerase II-specific; GO:0001650,fibrillar center; GO:0003677,DNA binding; GO:0003700,DNA-binding transcri…	PAX	1.05349	0.0133086	0.0355013	up
ENSMUSG00000075592	0.1354	0.1654	0.1708	0.155	0.0961	0.027	0.0511	0.1266	0.0859	0.0678	0.0742	0.1448	20	19	20	22	16	3	6	15	10	8	9	17	14	56091467	56112193	+	protein_coding	Nynrin	NYN domain and retroviral integrase containing [Source:MGI Symbol%3BAcc:MGI:2652872]	--	GO:0003676,nucleic acid binding; GO:0003729,mRNA binding; GO:0004521,endoribonuclease activity; GO:0005634,nucleus; GO:0015074,DNA integration; GO:0016020,membrane; GO:0016021,integral component of membrane; GO:0036464,cytoplasmic ribonucleoprotein granule; GO:0090502,RNA phosphodiester bond hydrolysis, endonucleolytic	--	-1.03226	0.0133466	0.0355794	down
ENSMUSG00000110488	0.2423	1.5582	0.7642	1.2614	1.612	0.9667	3.657	3.0219	2.3053	3.6408	2.6555	3.9645	2	10	5	10	15	6	24	20	15	24	18	26	8	105777681	105778100	-	TEC	Gm45724	predicted gene 45724 [Source:MGI Symbol%3BAcc:MGI:5804839]	--	--	--	1.28293	0.0136279	0.0361714	up
ENSMUSG00000073427	0.0969	0.1558	0.0509	0.0336	0.1647	0.2148	0.1219	0.2115	0.297	0.1415	0.1573	0.3658	12	15	5	4	23	20	12	21	29	14	16	36	10	82190089	82258716	+	protein_coding	Gm4924	predicted gene 4924 [Source:MGI Symbol%3BAcc:MGI:3643133]	--	GO:0000122,negative regulation of transcription by RNA polymerase II; GO:0000977,RNA polymerase II regulatory region sequence-specific DNA binding; GO:0000981,DNA-binding transcription factor activity, RNA polymerase II-specific; GO:0001227,DNA-binding transcription repressor activity, RNA polymerase II-specific; GO:0005515,protein binding; GO:0005634,nucleus; GO:0005737,cytoplasm; GO:0006357,reg…	zf-C2H2	1.09193	0.0138165	0.0366203	up
ENSMUSG00000027071	0.4744	0.3989	0.2072	0.152	0.0971	0.2184	0.0229	0.1593	0.1852	0.0457	0.2444	0.0689	26	17	9	8	6	9	1	7	8	2	11	3	2	84828927	84867806	-	protein_coding	P2rx3	purinergic receptor P2X%2C ligand-gated ion channel%2C 3 [Source:MGI Symbol%3BAcc:MGI:1097160]	K05217 P2rx3, 4930513E20Rik, P2X, P2X3; purinergic receptor P2X, ligand-gated ion channel, 3	GO:0000166,nucleotide binding; GO:0001614,purinergic nucleotide receptor activity; GO:0001666,response to hypoxia; GO:0004931,extracellularly ATP-gated cation channel activity; GO:0005216,ion channel activity; GO:0005524,ATP binding; GO:0005639,integral component of nuclear inner membrane; GO:0005791,rough endoplasmic reticulum; GO:0005794,Golgi apparatus; GO:0005886,plasma membrane; GO:0005887,i…	--	-1.33205	0.0144695	0.0381074	down
ENSMUSG00000026818	8.7305	6.9985	10.3739	5.0361	1.5661	2.3156	1.3688	6.8165	51.3565	33.6741	51.8606	91.8934	361	225	340	200	73	72	45	226	1674	1112	1761	3019	2	28445807	28453415	-	protein_coding	Cel	carboxyl ester lipase [Source:MGI Symbol%3BAcc:MGI:88374]	K12298 Cel, 1810036E18Rik, B, BAL, BSSL; carboxyl ester lipase	GO:0004622,lysophospholipase activity; GO:0004771,sterol esterase activity; GO:0004806,triglyceride lipase activity; GO:0005576,extracellular region; GO:0005615,extracellular space; GO:0005737,cytoplasm; GO:0005791,rough endoplasmic reticulum; GO:0005794,Golgi apparatus; GO:0005829,cytosol; GO:0005887,integral component of plasma membrane; GO:0006629,lipid metabolic process; GO:0006707,cholestero…	--	-1.38583	0.0147692	0.0387716	down
ENSMUSG00000056812	0.0826	0.0727	0.0933	0.1132	0.0463	0.0289	0.0602	0.0434	0.0827	0.0381	0.0212	0.0438	19	13	17	25	12	5	11	8	15	7	4	8	18	64387430	64412682	+	protein_coding	St8sia3	ST8 alpha-N-acetyl-neuraminide alpha-2%2C8-sialyltransferase 3 [Source:MGI Symbol%3BAcc:MGI:106019]	K06613 St8sia3, AI847333, ST, ST8SiaIII, Sia, Siat8c; ST8 alpha-N-acetyl-neuraminide alpha-2,8-sialyltransferase 3	GO:0001574,ganglioside biosynthetic process; GO:0003828,alpha-N-acetylneuraminate alpha-2,8-sialyltransferase activity; GO:0005794,Golgi apparatus; GO:0006486,protein glycosylation; GO:0006491,N-glycan processing; GO:0008373,sialyltransferase activity; GO:0009100,glycoprotein metabolic process; GO:0009311,oligosaccharide metabolic process; GO:0016020,membrane; GO:0016021,integral component of mem…	--	-1.01652	0.0150743	0.0394539	down
ENSMUSG00000094689	0.7248	3.729	3.6579	1.6603	0.2572	1.1567	0.7293	1.6272	3.3102	4.3565	2.2949	2.3719	5	20	20	11	2	6	4	9	18	24	13	13	12	115883899	115884332	-	IG_V_gene	Ighv1-81	immunoglobulin heavy variable 1-81 [Source:MGI Symbol%3BAcc:MGI:4439635]	--	--	--	-1.40718	0.0152801	0.0398814	down
ENSMUSG00000036225	0.0707	0.0992	0.1297	0.0268	0.0969	0.2308	0.1293	0.2004	0.0978	0.0805	0.1096	0.0971	11	12	16	4	17	27	16	25	12	10	14	12	18	15101742	15284503	-	protein_coding	Kctd1	potassium channel tetramerisation domain containing 1 [Source:MGI Symbol%3BAcc:MGI:1918269]	K21754 Kctd1, 4933402K10Rik, AI661543, AW553000; potassium channel tetramerisation domain containing 1	GO:0003714,transcription corepressor activity; GO:0005634,nucleus; GO:0005654,nucleoplasm; GO:0005730,nucleolus; GO:0005829,cytosol; GO:0008134,transcription factor binding; GO:0034451,centriolar satellite; GO:0042802,identical protein binding; GO:0045171,intercellular bridge; GO:0045892,negative regulation of transcription, DNA-templated; GO:0051260,protein homooligomerization	--	1.01546	0.0172603	0.0440717	up
ENSMUSG00000097577	0.1853	0.0794	0.1558	0.2358	0.4382	0.4106	0.233	0.3594	0.4178	0.2577	0.2757	0.3109	9	3	6	11	24	15	9	14	16	10	11	12	14	20737304	20753096	-	lncRNA	6230400D17Rik	RIKEN cDNA 6230400D17 gene [Source:MGI Symbol%3BAcc:MGI:1923383]	--	GO:0003674,molecular_function; GO:0005575,cellular_component; GO:0008150,biological_process	--	1.12026	0.0175754	0.0446896	up
ENSMUSG00000078894	0.6076	0.4157	0.2283	0.1884	0.1376	0.0516	0.374	0.1129	0.1968	0.1133	0.0157	0.0814	47	25	14	14	12	3	23	7	12	7	1	5	2	175968362	175982121	+	protein_coding	2210418O10Rik	RIKEN cDNA 2210418O10 gene [Source:MGI Symbol%3BAcc:MGI:1924208]	--	GO:0003674,molecular_function; GO:0005575,cellular_component; GO:0008150,biological_process	zf-C2H2	-1.10172	0.0180558	0.0457492	down
ENSMUSG00000075122	0.1649	0.0884	0.1214	0.1574	0.2438	0.2741	0.3456	0.2228	0.3312	0.1721	0.1004	0.294	12	5	7	11	20	15	20	13	19	10	6	17	16	38275923	38316697	+	protein_coding	Cd80	CD80 antigen [Source:MGI Symbol%3BAcc:MGI:101775]	K05412 Cd80, B71, Cd28, Cd28l, Ly-5, Ly-53, Ly5, Ly53, MIC17, TSA1; CD80 antigen	GO:0005515,protein binding; GO:0006955,immune response; GO:0007166,cell surface receptor signaling pathway; GO:0009897,external side of plasma membrane; GO:0009986,cell surface; GO:0015026,coreceptor activity; GO:0016020,membrane; GO:0016021,integral component of membrane; GO:0031295,T cell costimulation; GO:0042102,positive regulation of T cell proliferation; GO:0042130,negative regulation of T …	--	1.00467	0.0189689	0.0476482	up
ENSMUSG00000051149	0.1712	0.2813	0.072	0.2872	0.135	0.0632	0.0718	0.1068	0.0603	0.1429	0.1737	0.3352	18	23	6	29	16	5	6	9	5	12	15	28	2	168022906	168049032	-	protein_coding	Adnp	activity-dependent neuroprotective protein [Source:MGI Symbol%3BAcc:MGI:1338758]	K22591 Adnp, AA589558, mKIAA0784; activity-dependent neuroprotective protein	GO:0003676,nucleic acid binding; GO:0003677,DNA binding; GO:0003682,chromatin binding; GO:0005507,copper ion binding; GO:0005515,protein binding; GO:0005615,extracellular space; GO:0005634,nucleus; GO:0005737,cytoplasm; GO:0007614,short-term memory; GO:0010468,regulation of gene expression; GO:0010629,negative regulation of gene expression; GO:0010835,regulation of protein ADP-ribosylation; GO:00…	Homeobox	-1.0805	0.0192772	0.0483037	down
ENSMUSG00000057163	27.034	20.4762	27.3325	15.5365	5.2614	6.1441	5.4966	21.7243	218.673	114.373	171.06	276.207	433	255	347	239	95	74	70	279	2761	1463	2250	3515	6	41498721	41502013	+	protein_coding	Prss2	protease%2C serine 2 [Source:MGI Symbol%3BAcc:MGI:102759]	K01312 Prss2, T, TR, TRY8, TRYP, Ta, Tes, Tesp4, Try, Try2; protease, serine 2	GO:0004252,serine-type endopeptidase activity; GO:0005509,calcium ion binding; GO:0005576,extracellular region; GO:0005615,extracellular space; GO:0006508,proteolysis; GO:0007586,digestion; GO:0008233,peptidase activity; GO:0008236,serine-type peptidase activity; GO:0016787,hydrolase activity; GO:0030574,collagen catabolic process; GO:0031000,response to caffeine; GO:0035094,response to nicotine;…	--	-1.24432	0.019979	0.0497057	down

## Sheet: TableS3
ID	CK1_fpkm	CK2_fpkm	CK3_fpkm	CK4_fpkm	HFD1_fpkm	HFD2_fpkm	HFD3_fpkm	HFD4_fpkm	CCP1_fpkm	CCP2_fpkm	CCP3_fpkm	CCP4_fpkm	CK1_count	CK2_count	CK3_count	CK4_count	HFD1_count	HFD2_count	HFD3_count	HFD4_count	CCP1_count	CCP2_count	CCP3_count	CCP4_count	chr	start	end	strand	gene_biotype	gene_name	gene_description	KEGG	GO	TF_Family	log2FoldChange	pvalue	padj	regulated
ENSMUSG00000026822	5.8973	6.1377	5.5801	5.4333	8.9999	9.442	11.1012	9.0726	195.811	179.459	171.759	185.12	304	246	228	269	523	366	455	375	7957	7388	7271	7582	2	32274645	32278264	-	protein_coding	Lcn2	lipocalin 2 [Source:MGI Symbol%3BAcc:MGI:96757]	K21129 Lcn2, 24p, 24p3, AW212229, N, NRL, Sip24; lipocalin 2	GO:0002020,protease binding; GO:0002376,immune system process; GO:0005506,iron ion binding; GO:0005515,protein binding; GO:0005576,extracellular region; GO:0005615,extracellular space; GO:0005829,cytosol; GO:0006811,ion transport; GO:0006915,apoptotic process; GO:0009615,response to virus; GO:0009617,response to bacterium; GO:0009635,response to herbicide; GO:0010628,positive regulation of gene e…	--	4.22074	0	0	up
ENSMUSG00000040026	2.5188	2.5615	2.2663	2.5209	2.8232	2.285	2.8732	2.5082	70.1462	67.944	66.0513	65.3939	129	102	92	124	163	88	117	103	2832	2779	2778	2661	7	46361422	46365124	-	protein_coding	Saa3	serum amyloid A 3 [Source:MGI Symbol%3BAcc:MGI:98223]	K17310 Saa3, AV098916, Sa, Saa-3, l7, l7R3; serum amyloid A 3	GO:0005576,extracellular region; GO:0005615,extracellular space; GO:0006953,acute-phase response; GO:0007252,I-kappaB phosphorylation; GO:0009617,response to bacterium; GO:0034364,high-density lipoprotein particle; GO:0035634,response to stilbenoid; GO:0035662,Toll-like receptor 4 binding; GO:0042056,chemoattractant activity; GO:0060326,cell chemotaxis; GO:0071347,cellular response to interleukin…	--	4.64401	0	0	up
ENSMUSG00000057465	38.1932	31.8121	33.7041	42.9649	60.6252	57.644	59.9302	53.6308	839.462	778.388	771.791	726.288	1890	1224	1322	2042	3382	2145	2358	2128	32747	30762	31364	28556	7	46401214	46403737	+	protein_coding	Saa2	serum amyloid A 2 [Source:MGI Symbol%3BAcc:MGI:98222]	K17310 Saa2, AW111173, Sa, Saa-2, Saa1; serum amyloid A 2	GO:0001664,G protein-coupled receptor binding; GO:0005515,protein binding; GO:0005576,extracellular region; GO:0005881,cytoplasmic microtubule; GO:0006953,acute-phase response; GO:0034364,high-density lipoprotein particle; GO:0035634,response to stilbenoid	--	3.71927	0	0	up
ENSMUSG00000061540	51.4748	44.1638	48.8717	52.9118	29.7032	28.5515	26.7548	33.2447	324.741	273.355	292.06	299.222	784	523	590	774	510	327	324	406	3899	3325	3653	3621	4	63280686	63284115	+	protein_coding	Orm2	orosomucoid 2 [Source:MGI Symbol%3BAcc:MGI:97444]	K17308 Orm2, Agp1, Orm, Orm-2; orosomucoid 2	GO:0002682,regulation of immune system process; GO:0005576,extracellular region; GO:0005615,extracellular space; GO:0006953,acute-phase response	--	3.30125	0	0	up
ENSMUSG00000074115	100.228	85.8847	97.0711	113.55	107.36	109.803	112.033	97.4944	1013.55	934.194	877.341	846.092	4881	3252	3747	5311	5894	4021	4338	3807	38910	36333	35087	32738	7	46389921	46392404	-	protein_coding	Saa1	serum amyloid A 1 [Source:MGI Symbol%3BAcc:MGI:98221]	K17310 Saa1, Sa, Saa-1, Saa2; serum amyloid A 1	GO:0001664,G protein-coupled receptor binding; GO:0005515,protein binding; GO:0005576,extracellular region; GO:0005615,extracellular space; GO:0005881,cytoplasmic microtubule; GO:0006953,acute-phase response; GO:0008201,heparin binding; GO:0008203,cholesterol metabolic process; GO:0009617,response to bacterium; GO:0034364,high-density lipoprotein particle	--	3.07672	0	0	up
ENSMUSG00000038754	381.487	384.245	395.935	405.493	78.6188	89.6641	84.184	84.1524	249.729	252.793	238.09	237.978	14807	11596	12181	15116	3440	2617	2598	2619	7641	7836	7589	7339	19	46120336	46124133	+	protein_coding	Elovl3	elongation of very long chain fatty acids (FEN1/Elo2%2C SUR4/Elo3%2C yeast)-like 3 [Source:MGI Symbol%3BAcc:MGI:1195976]	K10248 Elovl3, CIN, CIN-2, Cig3, Cig30; elongation of very long chain fatty acids (FEN1/Elo2, SUR4/Elo3, yeast)-like 3	GO:0005783,endoplasmic reticulum; GO:0006629,lipid metabolic process; GO:0006631,fatty acid metabolic process; GO:0006633,fatty acid biosynthetic process; GO:0009922,fatty acid elongase activity; GO:0016020,membrane; GO:0016021,integral component of membrane; GO:0016740,transferase activity; GO:0019367,fatty acid elongation, saturated fatty acid; GO:0030148,sphingolipid biosynthetic process; GO:0…	--	1.5133	1.57197e-268	3.25398e-265	up
ENSMUSG00000026390	9.1987	9.1791	9.6711	9.9905	4.7599	3.8316	4.887	4.2856	22.5332	24.1949	23.8191	23.9535	348	270	290	363	203	109	147	130	672	731	740	720	1	120402267	120432753	-	protein_coding	Marco	macrophage receptor with collagenous structure [Source:MGI Symbol%3BAcc:MGI:1309998]	K13884 Marco, AI323439, Ly112, Sc, Scara2; macrophage receptor with collagenous structure	GO:0001540,amyloid-beta binding; GO:0001664,G protein-coupled receptor binding; GO:0001934,positive regulation of protein phosphorylation; GO:0002376,immune system process; GO:0005044,scavenger receptor activity; GO:0005581,collagen trimer; GO:0005622,intracellular; GO:0005737,cytoplasm; GO:0005886,plasma membrane; GO:0006897,endocytosis; GO:0006898,receptor-mediated endocytosis; GO:0006911,phago…	--	2.37453	2.27756e-155	3.14303e-152	up
ENSMUSG00000015854	26.5666	29.9574	28.9134	30.1071	15.1862	15.4878	17.5708	17.5169	45.4946	47.4728	48.9973	49.6045	1063	932	917	1157	685	466	559	562	1435	1517	1610	1577	3	87265188	87278380	+	protein_coding	Cd5l	CD5 antigen-like [Source:MGI Symbol%3BAcc:MGI:1334419]	--	GO:0002376,immune system process; GO:0004252,serine-type endopeptidase activity; GO:0005044,scavenger receptor activity; GO:0005576,extracellular region; GO:0005737,cytoplasm; GO:0005886,plasma membrane; GO:0006915,apoptotic process; GO:0006954,inflammatory response; GO:0009986,cell surface; GO:0016020,membrane; GO:0030449,regulation of complement activation; GO:0031638,zymogen activation; GO:190…	--	1.51836	1.82197e-147	2.26288e-144	up
ENSMUSG00000056973	198.359	199.176	210.039	206.352	57.4267	56.4422	58.5128	53.5483	115.174	117.854	116.129	124.111	9235	7210	7751	9227	3014	1976	2166	1999	4227	4382	4440	4591	8	93892696	93924466	-	protein_coding	Ces1d	carboxylesterase 1D [Source:MGI Symbol%3BAcc:MGI:2148202]	K01044 Ces1d, Ces, Ces3, TGH; carboxylesterase 1D	GO:0004771,sterol esterase activity; GO:0004806,triglyceride lipase activity; GO:0005615,extracellular space; GO:0005737,cytoplasm; GO:0005783,endoplasmic reticulum; GO:0005788,endoplasmic reticulum lumen; GO:0005811,lipid droplet; GO:0005829,cytosol; GO:0006629,lipid metabolic process; GO:0006637,acyl-CoA metabolic process; GO:0006695,cholesterol biosynthetic process; GO:0008203,cholesterol meta…	--	1.03748	1.12716e-128	1.27267e-125	up
ENSMUSG00000020429	129.862	131.874	116.226	132.919	12.7272	12.158	12.3797	11.4436	41.184	38.2286	43.3529	43.1708	3892	3073	2761	3826	430	274	295	275	973	915	1067	1028	11	7147782	7152546	+	protein_coding	Igfbp1	insulin-like growth factor binding protein 1 [Source:MGI Symbol%3BAcc:MGI:96436]	K23578 Igfbp1, IGFBP; insulin-like growth factor binding protein 1	GO:0005520,insulin-like growth factor binding; GO:0005576,extracellular region; GO:0005615,extracellular space; GO:0005794,Golgi apparatus; GO:0019838,growth factor binding; GO:0031994,insulin-like growth factor I binding; GO:0031995,insulin-like growth factor II binding; GO:0043567,regulation of insulin-like growth factor receptor signaling pathway	--	1.73641	7.94122e-128	8.21916e-125	up
ENSMUSG00000022389	3.4086	2.637	2.9621	3.1719	10.9243	12.5151	12.4056	11.5352	4.964	4.8756	4.9305	5.096	527	317	363	471	1904	1455	1525	1430	605	602	626	626	15	81686622	81711064	+	protein_coding	Tef	thyrotroph embryonic factor [Source:MGI Symbol%3BAcc:MGI:98663]	K09058 Tef, 2310028D20Rik; thyrotroph embryonic factor	GO:0000978,RNA polymerase II proximal promoter sequence-specific DNA binding; GO:0000981,DNA-binding transcription factor activity, RNA polymerase II-specific; GO:0001228,DNA-binding transcription activator activity, RNA polymerase II-specific; GO:0003677,DNA binding; GO:0003690,double-stranded DNA binding; GO:0003700,DNA-binding transcription factor activity; GO:0005515,protein binding; GO:00056…	TF_bZIP	-1.27992	3.03055e-102	2.68853e-99	down
ENSMUSG00000059824	0.272	0.3498	0.2359	0.3009	14.8547	12.8417	10.9049	16.1989	0.4313	0.6812	0.8281	0.6633	16	16	11	17	985	568	510	764	20	32	40	31	7	45354512	45359627	+	protein_coding	Dbp	D site albumin promoter binding protein [Source:MGI Symbol%3BAcc:MGI:94866]	K09056 Dbp; D site albumin promoter binding protein	GO:0000977,RNA polymerase II regulatory region sequence-specific DNA binding; GO:0000978,RNA polymerase II proximal promoter sequence-specific DNA binding; GO:0000981,DNA-binding transcription factor activity, RNA polymerase II-specific; GO:0001228,DNA-binding transcription activator activity, RNA polymerase II-specific; GO:0003677,DNA binding; GO:0003700,DNA-binding transcription factor activity…	TF_bZIP	-4.42131	5.74121e-93	4.45661e-90	down
ENSMUSG00000025743	7.0179	7.2666	6.9566	7.537	4.6728	4.2935	4.2636	4.4821	10.6269	11.0428	11.8564	11.8803	826	665	649	852	620	380	399	423	986	1038	1146	1111	4	130519848	130553630	+	protein_coding	Sdc3	syndecan 3 [Source:MGI Symbol%3BAcc:MGI:1349163]	K16337 Sdc3, Syn, Synd3, mKIAA0468, syn-3; syndecan 3	GO:0005515,protein binding; GO:0005796,Golgi lumen; GO:0005886,plasma membrane; GO:0007155,cell adhesion; GO:0009986,cell surface; GO:0016020,membrane; GO:0016021,integral component of membrane; GO:0016477,cell migration; GO:0030334,regulation of cell migration; GO:0030424,axon; GO:0032991,protein-containing complex; GO:0042802,identical protein binding; GO:0043005,neuron projection; GO:0044393,m…	--	1.32585	1.36643e-90	9.98301e-88	up
ENSMUSG00000058672	84.069	86.1741	88.0003	89.3423	29.2972	34.2962	32.3163	32.3999	82.3493	76.101	76.3554	69.8896	2660	2120	2207	2715	1045	816	813	822	2054	1923	1984	1757	13	34258257	34261990	-	protein_coding	Tubb2a	tubulin%2C beta 2A class IIA [Source:MGI Symbol%3BAcc:MGI:107861]	K07375 Tubb2a, M(beta)2, Tubb2; tubulin, beta 2A class IIA	GO:0000166,nucleotide binding; GO:0000226,microtubule cytoskeleton organization; GO:0000278,mitotic cell cycle; GO:0001764,neuron migration; GO:0003924,GTPase activity; GO:0005200,structural constituent of cytoskeleton; GO:0005525,GTP binding; GO:0005737,cytoplasm; GO:0005856,cytoskeleton; GO:0005874,microtubule; GO:0007017,microtubule-based process	--	1.22357	1.97962e-90	1.36594e-87	up
[truncated: 342 more rows]

## Sheet: TableS4
		log2(FPKM+1)
Gene	Gene description	CK1	CK2	CK3	CK4	HFD1	HFD2	HFD3	HFD4	CGLC1	CGLC2	CGLC3	CGLC4	log2(HFD/CK)	pvalue	padj	regulated	log2(CGLC/HFD)	pvalue	padj	regulated
[truncated: 20 more rows]
